# Supplementary material for: Decreased sensitivity to the anorectic effects of leptin in mice that lack a Pomc-specific neural enhancer
Source: PLoS One. 2020 Dec 31;15(12):e0244793. doi: 10.1371/journal.pone.0244793 (PMC7775064; doi:10.1371/journal.pone.0244793)
Supplement: S1 Data — (ZIP) [file pone.0244793.s001.zip]

Archive with 5 entries (5 files):
- Plos One data/Acute leptin Agrp mRNA in situ data.xlsx
- Plos One data/Acute leptin treatment BW and food intake.xlsx
- Plos One data/Acute leptin treatment Pomc mRNA in situ data.xlsx
- Plos One data/Chronic leptin Minipump Agrp Pomc qPCR.xls
- Plos One data/Chronic leptin osmotic minipump experiment.xlsx
