# Supplementary material for: Decreased sensitivity to the anorectic effects of leptin in mice that lack a Pomc-specific neural enhancer
Source: PLoS One. 2020 Dec 31;15(12):e0244793. doi: 10.1371/journal.pone.0244793 (PMC7775064; doi:10.1371/journal.pone.0244793)
Supplement: S1 Data — (ZIP) [file pone.0244793.s001.zip › Plos One data/Acute leptin Agrp mRNA in situ data.xlsx]

## Sheet: raw data
		Name	Volume	Median Intensity	Average Intensity	Mode Intensity	Std Dev	Variance	Min Intensity	Max Intensity	Percent	Area > Background	Centre X	Centre Y	Width	Height
	10630	1	4295	19	19.17	21	9.35	87.43	1	50	3.13	224	140	1079	20	14
		2	7638	29	34.1	26	19.44	377.99	2	115	5.57	224	138	1133	20	14
		3	3130	12	13.97	7	8.97	80.5	0	54	2.28	223	351	1106	20	14
		4	10514	38	46.94	26	29.35	861.31	5	148	7.67	224	355	1150	20	14
		5	4897	21	21.86	21	9.97	99.48	3	63	3.57	224	727	264	20	14
		6	10308	44	46.02	35	25.84	667.85	2	136	7.52	224	713	301	20	14
		7	5313	21	23.72	21	12.68	160.88	2	71	3.88	224	926	280	20	14
		8	11222	42	50.1	40	25.83	667.32	9	135	8.19	224	915	310	20	14
		9	3923	17	17.51	18	9.32	86.78	0	52	2.86	223	723	390	20	14
		10	10952	45	48.89	40	23.34	544.53	8	111	7.99	224	703	426	20	14
		11	4528	18	20.21	17	10.03	100.55	1	49	3.3	224	933	404	20	14
		12	11124	47.5	49.66	50	24.16	583.53	8	118	8.12	224	901	440	20	14
		13	3769	16	16.83	17	10	100.03	0	60	2.75	222	722	534	20	14
		14	7648	28	34.14	17	23.52	553.06	2	102	5.58	224	705	570	20	14
		15	3340	13	14.91	7	9.56	91.32	1	60	2.44	224	933	546	20	14
		16	11623	46.5	51.89	26	31.17	971.49	4	149	8.48	224	913	583	20	14
		17	3092	13	13.8	7	8.51	72.35	0	52	2.26	223	738	681	20	14
		18	5637	23	25.17	7	16.83	283.28	0	77	4.11	223	716	710	20	14
		19	3899	17	17.41	17	9.39	88.22	0	50	2.85	223	952	680	20	14
		20	10187	35	45.48	31	31.71	1005.46	1	164	7.43	224	919	715	20	14
		Name	Volume	Median Intensity	Average Intensity	Mode Intensity	Std Dev	Variance	Min Intensity	Max Intensity	Percent	Area > Background	Centre X	Centre Y	Width	Height
	10604	1	4189	17	18.7	17	10.27	105.52	1	54	9	224	873	635	20	14
		2	4613	19	20.59	11	10.58	111.87	0	56	9.91	223	886	691	20	14
		3	3371	14	15.05	17	8.92	79.57	0	50	7.24	223	679	784	20	14
		4	3460	14	15.45	17	9.48	89.89	0	54	7.44	223	682	837	20	14
		5	4689	19.5	20.93	17	10.85	117.67	2	55	10.08	224	898	758	20	14
		6	12047	39.5	53.78	26	43.72	1911.57	2	211	25.89	224	903	813	20	14
		7	3821	17	17.06	17	8.62	74.32	3	47	8.21	224	889	945	20	14
		8	10339	36	46.16	31	32.85	1079.22	3	182	22.22	224	893	993	20	14
		Name	Volume	Median Intensity	Average Intensity	Mode Intensity	Std Dev	Variance	Min Intensity	Max Intensity	Percent	Area > Background	Centre X	Centre Y	Width	Height
	10621	9	4458	18.5	19.9	17	9.24	85.34	2	48	4.21	224	687	482	20	14
		10	7456	25	33.29	17	26.41	697.61	0	116	7.04	223	691	545	20	14
		11	4127	17	18.42	21	9.67	93.52	2	47	3.9	224	918	497	20	14
		12	22458	71.5	100.26	255	74.5	5549.65	9	255	21.21	224	914	547	20	14
		13	3725	15.5	16.63	12	10.04	100.78	0	68	3.52	223	697	653	20	14
		14	8015	28	35.78	21	22.77	518.53	2	111	7.57	224	698	703	20	14
		15	3769	16	16.83	12	8.58	73.62	3	45	3.56	224	911	662	20	14
		16	16654	54	74.35	29	54.02	2917.82	7	255	15.73	224	913	720	20	14
		17	3492	14	15.59	7	9.88	97.56	0	50	3.3	222	700	790	20	14
		18	7099	30	31.69	35	17.91	320.87	1	106	6.71	224	697	837	20	14
		19	3986	17	17.79	17	10.33	106.71	2	76	3.77	224	911	795	20	14
		20	20626	74	92.08	17	64.78	4196.94	2	255	19.48	224	907	852	20	14
		Name	Volume	Median Intensity	Average Intensity	Mode Intensity	Std Dev	Variance	Min Intensity	Max Intensity	Percent	Area > Background	Centre X	Centre Y	Width	Height
	10622	21	5214	21	23.28	26	11.8	139.35	2	72	2.66	224	357	977	20	14
		22	13653	50.5	60.95	40	37.66	1418.25	2	188	6.96	224	368	1039	20	14
		23	4898	21	21.87	26	10.35	107.16	2	53	2.5	224	156	1108	20	14
		24	19889	63	88.79	40	65.61	4304.33	13	255	10.13	224	161	1164	20	14
		25	7401	32.5	33.04	21	14.37	206.52	3	78	3.77	224	375	1119	20	14
		26	16845	68.5	75.2	59	33.83	1144.36	19	185	8.58	224	379	1165	20	14
		27	7545	32	33.68	31	13.42	180.07	5	89	3.84	224	141	1245	20	14
		28	28609	115	127.72	255	61	3720.75	25	255	14.58	224	148	1292	20	14
		29	7762	32	34.65	26	15.73	247.43	10	102	3.95	224	374	1244	20	14
		30	19973	85	89.17	64	41.41	1714.4	13	251	10.18	224	368	1298	20	14
		31	3437	15	15.34	17	8.83	77.94	0	57	1.75	221	716	388	20	14
		32	9609	39	42.9	35	24.43	596.86	1	116	4.9	224	717	438	20	14
		33	3557	15	15.88	7	9.71	94.2	0	54	1.81	222	920	397	20	14
		34	6094	26	27.21	17	13.32	177.49	3	70	3.1	224	919	432	20	14
		35	3014	13	13.46	12	7.71	59.37	0	40	1.54	222	715	521	20	14
		36	10689	42.5	47.72	26	28.75	826.37	2	158	5.45	224	714	567	20	14
		37	3722	15	16.62	7	10.18	103.61	1	59	1.9	224	912	534	20	14
		38	7413	29.5	33.09	21	20.81	433	1	99	3.78	224	909	575	20	14
		39	3619	14	16.16	7	9.74	94.82	1	62	1.84	224	705	660	20	14
		40	13339	49	59.55	32	37.26	1387.98	5	168	6.8	224	708	719	20	14
		Name	Volume	Median Intensity	Average Intensity	Mode Intensity	Std Dev	Variance	Min Intensity	Max Intensity	Percent	Area > Background	Centre X	Centre Y	Width	Height
	10623	1	7206	31	32.17	17	13.52	182.74	7	92	2.54	224	363	1296	20	14
		2	15713	59	70.15	50	42.91	1840.88	9	231	5.54	224	374	1350	20	14
		3	5417	22	24.18	17	11.23	126.12	3	72	1.91	224	681	446	20	14
		4	15535	59	69.35	31	37.38	1397.23	12	199	5.47	224	680	505	20	14
		5	5122	21	22.87	21	11.01	121.15	2	63	1.8	224	892	448	20	14
		6	10793	45	48.18	35	22.54	508.11	4	131	3.8	224	890	511	20	14
		7	5415	23	24.17	26	10.54	111.05	1	55	1.91	224	688	585	20	14
		8	19165	78	85.56	45	42.97	1846.59	12	201	6.75	224	690	644	20	14
		9	4876	21	21.77	26	10.05	100.98	2	62	1.72	224	905	591	20	14
		10	11475	44.5	51.23	35	29.76	885.76	5	151	4.04	224	899	651	20	14
		11	4291	17.5	19.16	7	10.44	109.07	0	59	1.51	223	735	694	20	14
		12	14830	52.5	66.21	35	46.25	2138.62	9	238	5.23	224	734	736	20	14
		13	5212	21	23.27	17	12.15	147.71	2	78	1.84	224	925	733	20	14
		14	8776	31	39.18	12	29.9	893.73	2	141	3.09	224	927	786	20	14
		15	5557	23	24.81	17	12.16	147.97	3	77	1.96	224	670	861	20	14
		16	23148	93	103.34	255	63.06	3976.6	17	255	8.16	224	683	889	20	14
		17	4715	20	21.05	17	10.27	105.53	3	48	1.66	224	904	879	20	14
		18	20227	77	90.3	50	57.14	3265.15	5	255	7.13	224	905	935	20	14
		19	5791	25	25.85	26	13.15	173.04	2	72	2.04	224	672	989	20	14
		20	22466	77	100.29	255	71.22	5072.82	13	255	7.92	224	681	1030	20	14
		21	5083	21	22.69	21	10.13	102.56	4	54	1.79	224	897	1017	20	14
		22	20340	65	90.8	255	68.06	4631.58	12	255	7.17	224	897	1079	20	14
		23	4757	20	21.24	17	10.66	113.7	1	57	1.68	224	708	1121	20	14
		24	17483	59.5	78.05	40	56.19	3157.42	6	255	6.16	224	717	1188	20	14
		25	5920	26	26.43	24	11.07	122.64	2	54	2.09	224	913	1144	20	14
		26	14492	49.5	64.7	28	51.76	2679.07	3	255	5.11	224	917	1210	20	14
		Name	Volume	Median Intensity	Average Intensity	Mode Intensity	Std Dev	Variance	Min Intensity	Max Intensity	Percent	Area > Background	Centre X	Centre Y	Width	Height
	10630	1	4319	18	19.28	21	10.46	109.44	0	52	3.22	223	126	1078	20	14
		2	7344	27	32.79	26	20.23	409.21	2	115	5.47	224	139	1134	20	14
		3	3204	13	14.3	7	8.22	67.53	0	40	2.39	223	350	1089	20	14
		4	10666	39	47.62	26	29.17	850.87	5	148	7.95	224	353	1149	20	14
		5	4992	20.5	22.29	17	11.41	130.08	2	64	3.72	224	715	259	20	14
		6	10308	44	46.02	35	25.84	667.85	2	136	7.68	224	713	301	20	14
		7	5545	22.5	24.75	17	12.37	152.91	0	68	4.13	223	923	269	20	14
		8	11024	41	49.21	40	26.39	696.21	8	135	8.21	224	914	310	20	14
		9	3413	13	15.24	7	9.46	89.56	1	48	2.54	224	706	386	20	14
		10	10977	45	49	40	23.21	538.52	8	111	8.18	224	702	426	20	14
		11	3254	13	14.53	17	8.06	64.9	0	40	2.42	223	906	399	20	14
		12	11061	47	49.38	50	24.32	591.66	11	118	8.24	224	901	439	20	14
		13	3148	12	14.05	7	8.96	80.36	0	50	2.35	223	711	523	20	14
		14	7919	30.5	35.35	17	23.4	547.36	2	102	5.9	224	707	567	20	14
		15	2998	12	13.38	12	9.51	90.4	0	59	2.23	221	914	541	20	14
		16	11709	46.5	52.27	26	30.85	951.73	4	149	8.72	224	914	583	20	14
		17	3378	14	15.08	7	8.54	72.88	0	39	2.52	223	715	668	20	14
		18	5670	23	25.31	7	16.62	276.12	0	77	4.22	223	717	709	20	14
		19	3029	12	13.52	7	8.38	70.2	0	56	2.26	223	924	673	20	14
		20	10248	35	45.75	17	31.42	987.28	3	164	7.64	224	919	714	20	14
		Name	Volume	Median Intensity	Average Intensity	Mode Intensity	Std Dev	Variance	Min Intensity	Max Intensity	Percent	Area > Background	Centre X	Centre Y	Width	Height
	10633	1	4306	18	19.22	12	10.94	119.69	0	69	3.57	222	124	1122	20	14
		2	11117	40	49.63	23	32.17	1035.12	9	164	9.21	224	147	1163	20	14
		3	4936	20	22.04	17	10.68	114.05	4	62	4.09	224	339	1135	20	14
		4	9931	39.5	44.33	40	26	675.97	7	152	8.22	224	346	1179	20	14
		5	9279	40	41.42	45	15.56	242.08	9	83	7.68	224	666	289	20	14
		6	7944	35	35.46	35	16.83	283.29	0	90	6.58	223	667	328	20	14
		7	10367	44	46.28	35	16.31	266.15	12	120	8.58	224	860	291	20	14
		8	14029	53	62.63	47	35.68	1272.78	4	194	11.62	224	865	338	20	14
		9	5792	25.5	25.86	21	11.91	141.84	4	67	4.8	224	678	425	20	14
		10	7685	31	34.31	31	18.65	347.86	5	103	6.36	224	669	461	20	14
		11	5731	24.5	25.58	31	11.62	135.01	2	59	4.75	224	882	441	20	14
		12	17234	68	76.94	59	43.62	1902.41	14	253	14.27	224	874	476	20	14
		13	3873	17	17.29	7	9.05	81.94	1	48	3.21	224	679	556	20	14
		14	8547	35	38.16	26	18.26	333.45	7	106	7.08	224	679	599	20	14
		Name	Volume	Median Intensity	Average Intensity	Mode Intensity	Std Dev	Variance	Min Intensity	Max Intensity	Percent	Area > Background	Centre X	Centre Y	Width	Height
	10655	1	4883	21	21.8	21	10.05	101	2	54	1.25	224	154	1007	20	14
		2	9159	30	40.89	26	35.18	1237.97	1	224	2.35	224	173	1068	20	14
		3	4344	17	19.39	7	11.3	127.74	1	63	1.11	224	377	1007	20	14
		4	15178	48.5	67.76	35	56.42	3183.51	2	255	3.89	224	385	1063	20	14
		5	4894	21	21.85	26	11.28	127.17	2	63	1.25	224	160	1144	20	14
		6	15408	53	68.79	26	50.92	2592.39	4	255	3.95	224	165	1205	20	14
		7	4287	18	19.14	12	8.59	73.81	1	45	1.1	224	369	1146	20	14
		8	15250	58.5	68.08	35	43.35	1879.55	8	223	3.91	224	373	1201	20	14
		9	8465	37	37.79	35	14.45	208.73	6	102	2.17	224	701	326	20	14
		10	33691	140	150.41	255	79.42	6308.17	23	255	8.63	224	703	377	20	14
		11	10561	45	47.15	50	16.68	278.38	12	100	2.71	224	914	324	20	14
		12	35817	155	159.9	255	79.09	6255.03	36	255	9.17	224	906	381	20	14
		13	7995	35	35.69	35	14.14	200.05	7	94	2.05	224	700	461	20	14
		14	40327	192	180.03	255	70.26	4936.25	43	255	10.33	224	700	515	20	14
		15	5864	25	26.18	21	11.96	143.05	6	78	1.5	224	905	467	20	14
		16	32072	128	143.18	255	83.45	6963.71	13	255	8.22	224	915	521	20	14
		17	9107	40	40.66	50	14.7	216.03	9	87	2.33	224	701	602	20	14
		18	39977	177	178.47	255	75.12	5643.46	27	255	10.24	224	708	652	20	14
		19	5737	24.5	25.61	17	11.3	127.74	3	66	1.47	224	911	611	20	14
		20	40702	203.5	181.71	255	74.61	5567.07	47	255	10.43	224	912	663	20	14
		21	12082	53	53.94	35	17.12	293.26	15	102	3.09	224	675	720	20	14
		22	34589	145	154.42	255	78.91	6226.48	29	255	8.86	224	701	782	20	14
		Name	Volume	Median Intensity	Average Intensity	Mode Intensity	Std Dev	Variance	Min Intensity	Max Intensity	Percent	Area > Background	Centre X	Centre Y	Width	Height
	10656	1	5565	22	24.84	17	11.44	130.81	2	64	1.49	224	348	935	20	14
		2	17710	45	79.06	255	73.74	5438.09	4	255	4.76	224	356	994	20	14
		3	5338	21.5	23.83	17	11.39	129.82	3	68	1.43	224	162	1065	20	14
		4	28918	103	129.1	255	81.83	6695.82	21	255	7.77	224	160	1119	20	14
		5	5965	24	26.63	17	12.99	168.61	4	65	1.6	224	368	1088	20	14
		6	31880	129	142.32	255	84.59	7154.94	12	255	8.56	224	365	1135	20	14
		7	6488	28	28.96	21	12	144.1	2	80	1.74	224	174	1210	20	14
		8	34511	144.5	154.07	255	80.24	6438.01	12	255	9.27	224	173	1253	20	14
		9	6060	25	27.05	21	12.71	161.58	3	72	1.63	224	366	1212	20	14
		10	32070	132	143.17	255	76.54	5857.74	23	255	8.61	224	362	1263	20	14
		11	5037	21	22.49	17	10.76	115.87	2	59	1.35	224	709	423	20	14
		12	9087	37	40.57	21	18.33	336.17	10	106	2.44	224	700	466	20	14
		13	5517	24	24.63	26	11.16	124.55	2	72	1.48	224	902	420	20	14
		14	12588	49.5	56.2	35	30.2	912.33	10	153	3.38	224	898	463	20	14
		15	3882	16	17.33	7	9.05	81.96	0	52	1.04	223	711	561	20	14
		16	6590	26	29.42	26	16.91	285.85	1	92	1.77	224	700	597	20	14
		17	4869	21	21.74	21	9.89	97.84	1	46	1.31	224	915	567	20	14
		18	17518	70.5	78.21	35	44.67	1995.77	9	204	4.7	224	905	609	20	14
		19	4205	17	18.77	17	9.56	91.4	0	52	1.13	223	699	673	20	14
		20	15706	57.5	70.12	31	48.83	2384.75	3	229	4.22	224	702	725	20	14
		21	4793	21	21.4	17	10.17	103.47	3	66	1.29	224	906	686	20	14
		22	30233	115	134.97	255	77.74	6042.98	17	255	8.12	224	903	736	20	14
		23	3935	17	17.57	12	9.71	94.35	1	51	1.06	224	713	805	20	14
		24	26412	90.5	117.91	255	79.14	6263.51	10	255	7.09	224	703	859	20	14
		25	4819	20	21.51	21	9.97	99.37	4	50	1.29	224	916	819	20	14
		26	25741	85	114.92	255	77.81	6054.77	9	255	6.91	224	891	873	20	14
		27	4430	19	19.78	17	10.53	110.78	2	69	1.19	224	695	935	20	14
		28	12536	37.5	55.96	35	46.63	2174.25	2	219	3.37	224	691	987	20	14
		Name	Volume	Median Intensity	Average Intensity	Mode Intensity	Std Dev	Variance	Min Intensity	Max Intensity	Percent	Area > Background	Centre X	Centre Y	Width	Height
	10739	1	4698	19	20.97	17	10.98	120.66	3	61	0.99	224	671	223	20	14
		2	27545	93	122.97	255	79.22	6275.43	15	255	5.81	224	679	277	20	14
		3	5009	21	22.36	17	10.84	117.5	2	55	1.06	224	890	229	20	14
		4	29194	99	130.33	255	84.22	7093.36	22	255	6.15	224	885	282	20	14
		5	4624	19	20.64	17	10.45	109.21	2	53	0.97	224	656	379	20	14
		6	33189	131.5	148.17	255	80.95	6552.89	23	255	7	224	676	429	20	14
		7	5098	21	22.76	17	10.56	111.51	3	56	1.07	224	871	380	20	14
		8	29612	111	132.2	255	82.89	6871.44	11	255	6.24	224	893	431	20	14
		9	4917	21	21.95	26	10.94	119.76	2	61	1.04	224	660	500	20	14
		10	32276	125	144.09	255	83.78	7019.36	7	255	6.8	224	653	560	20	14
		11	4009	17	17.9	21	10.48	109.92	1	64	0.85	224	866	513	20	14
		12	33641	131	150.18	255	81.09	6575.5	20	255	7.09	224	866	569	20	14
		13	6542	28	29.21	19	13.83	191.29	1	77	1.38	224	654	650	20	14
		14	38024	175.5	169.75	255	76.44	5843.12	29	255	8.02	224	668	697	20	14
		15	5150	21	22.99	21	11.6	134.48	1	61	1.09	224	860	658	20	14
		16	37276	155.5	166.41	255	77.68	6034.05	24	255	7.86	224	869	715	20	14
		17	5256	23	23.46	21	10.98	120.64	2	57	1.11	224	675	802	20	14
		18	41874	213.5	186.94	255	72.68	5282.34	48	255	8.83	224	679	863	20	14
		19	3443	14	15.37	12	8.45	71.48	1	44	0.73	224	883	781	20	14
		20	38190	172.5	170.49	255	78.71	6194.95	32	255	8.05	224	891	854	20	14
		21	4215	17	18.82	12	10.11	102.22	1	54	0.89	224	668	930	20	14
		22	40802	189	182.15	255	74.07	5485.81	34	255	8.6	224	673	991	20	14
		23	5082	21	22.69	21	9.93	98.61	2	62	1.07	224	867	956	20	14
		24	34741	144.5	155.09	255	82.37	6785.45	14	255	7.32	224	893	1010	20	14
		Name	Volume	Median Intensity	Average Intensity	Mode Intensity	Std Dev	Variance	Min Intensity	Max Intensity	Percent	Area > Background	Centre X	Centre Y	Width	Height
	10747	1	5097	21	22.75	12	10.87	118.09	1	59	2.26	224	162	910	20	14
		2	8860	34	39.55	26	22.23	494.18	6	125	3.92	224	165	967	20	14
		3	4403	18	19.66	18	10.4	108.07	1	64	1.95	224	361	911	20	14
		4	21537	73	96.15	255	66.6	4435.75	14	255	9.53	224	365	965	20	14
		5	6771	29	30.23	21	11.44	130.97	8	64	3	224	180	1053	20	14
		6	21295	78	95.07	60	51.44	2646.5	23	230	9.42	224	177	1102	20	14
		7	5907	24	26.37	21	12.27	150.59	2	66	2.61	224	418	1053	20	14
		8	25200	102	112.5	149	58.97	3477.5	16	255	11.15	224	378	1098	20	14
		9	4952	21	22.11	21	10.56	111.53	2	59	2.19	224	710	228	20	14
		10	15596	65.5	69.63	83	31.9	1017.48	13	160	6.9	224	726	278	20	14
		11	3942	17	17.6	17	9.69	93.91	0	47	1.74	223	917	226	20	14
		12	10871	45	48.53	45	24.94	622.07	6	129	4.81	224	923	272	20	14
		13	4052	17	18.09	12	9.83	96.66	1	52	1.79	224	721	386	20	14
		14	13218	57	59.01	26	28.71	824.38	6	152	5.85	224	721	427	20	14
		15	4268	17	19.05	17	9.68	93.65	2	57	1.89	224	915	370	20	14
		16	14020	59	62.59	45	30.9	954.6	10	147	6.2	224	918	410	20	14
		17	5099	21	22.76	12	11.98	143.47	1	73	2.26	224	715	524	20	14
		18	12200	48	54.46	31	28.65	820.54	9	136	5.4	224	720	575	20	14
		19	3303	13	14.75	7	8.49	72.1	0	38	1.46	223	932	525	20	14
		20	11172	42.5	49.88	26	30.71	943.33	7	136	4.94	224	916	567	20	14
		21	4104	17	18.32	17	9.44	89.14	0	53	1.82	223	718	653	20	14
		22	8689	33.5	38.79	17	22.02	484.78	6	102	3.84	224	721	710	20	14
		23	3645	16.5	16.27	17	8.9	79.27	1	44	1.61	224	934	662	20	14
		24	7815	32	34.89	26	17.72	313.94	0	107	3.46	223	927	710	20	14
		Name	Volume	Median Intensity	Average Intensity	Mode Intensity	Std Dev	Variance	Min Intensity	Max Intensity	Percent	Area > Background	Centre X	Centre Y	Width	Height
	10768	1	3899	16	17.41	17	9.94	98.89	0	50	3.63	223	133	909	20	14
		2	8690	33	38.79	21	22.81	520.16	5	120	8.09	224	162	966	20	14
		3	4224	19	18.86	21	9.84	96.8	1	57	3.93	224	349	1072	20	14
		4	6337	26	28.29	21	14.65	214.49	3	78	5.9	224	360	1122	20	14
		5	6353	28	28.36	21	11.24	126.38	4	60	5.92	224	148	1204	20	14
		6	9846	38	43.96	26	27.66	765.08	2	129	9.17	224	142	1254	20	14
		7	6702	27	29.92	21	13.97	195.04	3	87	6.24	224	371	1214	20	14
		8	14932	54.5	66.66	40	39.77	1581.84	9	196	13.91	224	351	1263	20	14
		9	4096	17	18.29	17	10.3	106.12	0	56	3.82	223	708	350	20	14
		10	6651	28	29.69	31	14.64	214.41	1	73	6.2	224	708	400	20	14
		11	4853	21	21.67	17	10.12	102.47	3	53	4.52	224	919	358	20	14
		12	7465	31	33.33	31	13.99	195.58	3	71	6.95	224	936	397	20	14
		13	2793	12	12.47	12	7.82	61.18	0	39	2.6	222	710	499	20	14
		14	7853	34	35.06	45	15.67	245.45	6	88	7.31	224	708	544	20	14
		15	2964	12	13.23	12	8	63.97	0	40	2.76	222	909	492	20	14
		16	9697	40.5	43.29	31	21.04	442.73	0	111	9.03	223	914	532	20	14
		Name	Volume	Median Intensity	Average Intensity	Mode Intensity	Std Dev	Variance	Min Intensity	Max Intensity	Percent	Area > Background	Centre X	Centre Y	Width	Height
	10771	1	3098	12	13.83	7	9.05	81.93	0	50	1.27	223	350	968	20	14
		2	7307	26	32.62	12	24.48	599.09	2	144	3	224	353	1011	20	14
		3	4175	17	18.64	21	9.41	88.47	0	41	1.71	223	119	1088	20	14
		4	16571	57	73.98	35	52.08	2712	9	254	6.8	224	131	1137	20	14
		5	3137	13	14	7	8.52	72.52	0	40	1.29	221	356	1087	20	14
		6	22895	78	102.21	255	72.94	5319.98	4	255	9.39	224	346	1148	20	14
		7	6537	26	29.18	26	13.18	173.67	7	73	2.68	224	131	1222	20	14
		8	25961	99	115.9	255	60.48	3658.36	31	255	10.65	224	126	1267	20	14
		9	5279	23	23.57	26	12.2	148.91	2	67	2.17	224	339	1252	20	14
		10	25403	106	113.41	255	67.81	4597.52	6	255	10.42	224	342	1285	20	14
		11	2691	11	12.01	12	8.06	64.94	0	37	1.1	218	696	379	20	14
		12	23218	85	103.65	41	68.6	4705.52	3	255	9.53	224	692	433	20	14
		13	2260	9	10.09	7	6.84	46.84	0	30	0.93	216	897	382	20	14
		14	16438	59	73.38	17	53.03	2812.28	4	236	6.74	224	888	431	20	14
		15	2606	10	11.63	7	7.97	63.47	0	35	1.07	223	690	521	20	14
		16	20371	73	90.94	40	62.29	3880.45	3	255	8.36	224	699	575	20	14
		17	2290	9	10.22	2	7.24	52.49	0	32	0.94	217	901	521	20	14
		18	22078	71	98.56	255	72.71	5286.54	5	255	9.06	224	900	568	20	14
		19	2721	11	12.15	7	7.76	60.14	0	39	1.12	221	717	648	20	14
		20	28684	107	128.05	255	79.93	6388.1	4	255	11.77	224	716	702	20	14
		Name	Volume	Median Intensity	Average Intensity	Mode Intensity	Std Dev	Variance	Min Intensity	Max Intensity	Percent	Area > Background	Centre X	Centre Y	Width	Height
	10817	1	12087	52.5	53.96	59	19	360.99	9	125	16.21	224	647	356	20	14
		2	9951	42	44.42	55	19.52	381.05	9	99	13.35	224	663	411	20	14
		3	9267	40	41.37	40	13.63	185.66	13	104	12.43	224	892	367	20	14
		4	7673	32	34.25	31	18.43	339.54	2	87	10.29	224	871	409	20	14
		5	6213	26	27.74	26	11.46	131.33	8	66	8.33	224	658	502	20	14
		6	5771	22	25.76	17	15.68	245.92	1	88	7.74	224	652	557	20	14
		7	5233	21	23.36	21	11.39	129.79	2	72	7.02	224	858	516	20	14
		8	8735	35.5	39	45	21.52	463.11	4	111	11.72	224	851	572	20	14
		9	4202	17	18.76	21	10.63	113.02	2	69	5.64	224	644	651	20	14
		10	5417	21	24.18	12	15.1	227.99	0	97	7.27	223	648	707	20	14
		Name	Volume	Median Intensity	Average Intensity	Mode Intensity	Std Dev	Variance	Min Intensity	Max Intensity	Percent	Area > Background	Centre X	Centre Y	Width	Height
	10821	1	4784	19	21.36	12	9.98	99.65	3	51	1.61	224	297	702	20	14
		2	10771	38	48.08	21	36.6	1339.35	4	182	3.62	224	325	768	20	14
		3	4721	20	21.08	21	10.14	102.89	2	47	1.59	224	124	826	20	14
		4	14887	49.5	66.46	17	58.98	3478.31	2	255	5	224	116	881	20	14
		5	5385	21	24.04	21	11.95	142.83	3	70	1.81	224	303	832	20	14
		6	17320	58	77.32	35	58.68	3443	5	255	5.82	224	330	870	20	14
		7	5905	25	26.36	26	12.23	149.64	2	70	1.98	224	104	942	20	14
		8	17856	60	79.71	68	63.11	3983.06	2	255	6	224	105	1005	20	14
		9	11213	50	50.06	54	16.71	279.11	13	108	3.77	224	666	199	20	14
		10	32902	139	146.88	255	65.41	4277.88	29	255	11.05	224	700	246	20	14
		11	6156	25	27.48	17	12.35	152.64	6	91	2.07	224	916	214	20	14
		12	30102	123.5	134.38	255	65.73	4320.81	26	255	10.11	224	916	264	20	14
		13	6143	26	27.42	35	12.65	159.9	3	64	2.06	224	687	323	20	14
		14	35286	153	157.53	255	78.43	6151.14	30	255	11.85	224	692	372	20	14
		15	5782	22.5	25.81	18	14.33	205.31	2	74	1.94	224	873	324	20	14
		16	14054	54.5	62.74	31	32.99	1088.21	9	165	4.72	224	891	372	20	14
		17	4248	17	18.96	17	10.44	109.04	1	58	1.43	224	698	439	20	14
		18	35686	149.5	159.31	255	77.77	6048.83	26	255	11.99	224	690	504	20	14
		19	4553	19	20.33	17	10.83	117.39	2	64	1.53	224	913	470	20	14
		20	29962	111	133.76	255	76.77	5893.96	23	255	10.06	224	876	511	20	14
		Name	Volume	Median Intensity	Average Intensity	Mode Intensity	Std Dev	Variance	Min Intensity	Max Intensity	Percent	Area > Background	Centre X	Centre Y	Width	Height
	10835	1	4098	17	18.29	7	9.94	98.82	2	48	2.82	224	92	1094	20	14
		2	6365	26	28.42	26	17.32	299.97	2	96	4.38	224	108	1156	20	14
		3	2932	11	13.09	7	9.36	87.52	0	56	2.02	222	309	1109	20	14
		4	13905	50	62.08	31	44.75	2002.42	2	241	9.56	224	315	1159	20	14
		5	4832	20	21.57	17	11.71	137.23	0	61	3.32	223	677	346	20	14
		6	7571	32	33.8	31	13.09	171.22	7	78	5.2	224	659	400	20	14
		7	3440	14	15.36	12	9.06	82.15	0	57	2.36	223	867	349	20	14
		8	7649	31	34.15	26	16.94	286.86	5	94	5.26	224	863	399	20	14
		9	3361	13	15	12	8.16	66.52	1	43	2.31	224	656	474	20	14
		10	5962	26	26.62	26	11.79	139.05	0	64	4.1	223	661	524	20	14
		11	3224	12	14.39	7	8.92	79.59	0	41	2.22	221	845	469	20	14
		12	8019	31	35.8	31	19.81	392.49	3	128	5.51	224	865	529	20	14
		13	3163	13	14.12	7	8.55	73.07	1	40	2.17	224	670	582	20	14
		14	9828	43	43.88	31	18.06	326.24	5	108	6.76	224	672	638	20	14
		15	2786	12	12.44	7	7.52	56.56	0	36	1.92	222	856	606	20	14
		16	9085	38	40.56	26	20.65	426.47	2	100	6.25	224	876	646	20	14
		17	3218	13	14.37	12	8.14	66.18	1	49	2.21	224	665	714	20	14
		18	14629	62	65.31	31	26.5	702.06	13	158	10.06	224	666	769	20	14
		19	3303	13	14.75	7	8.61	74.05	1	45	2.27	224	857	722	20	14
		20	11295	45	50.42	45	29.88	892.97	7	147	7.76	224	865	767	20	14
		21	3230	13	14.42	17	8.99	80.86	0	45	2.22	223	660	838	20	14
		22	13571	52	60.58	54	34.24	1172.32	6	195	9.33	224	667	891	20	14
		Name	Volume	Median Intensity	Average Intensity	Mode Intensity	Std Dev	Variance	Min Intensity	Max Intensity	Percent	Area > Background	Centre X	Centre Y	Width	Height
	10840	1	4300	18	19.2	19	10.92	119.23	2	82	4.41	224	688	637	20	14
		2	13968	44.5	62.36	17	47.01	2210.36	6	214	14.31	224	705	697	20	14
		3	2923	12	13.05	12	8.05	64.85	1	45	2.99	224	931	644	20	14
		4	3336	12	14.89	7	10.92	119.27	0	64	3.42	222	926	693	20	14
		5	4417	17	19.72	17	10.94	119.61	2	62	4.53	224	726	794	20	14
		6	15017	48.5	67.04	31	48.62	2364.21	6	231	15.39	224	696	841	20	14
		7	2994	12	13.37	7	8.59	73.78	0	50	3.07	222	911	801	20	14
		8	6015	23	26.85	17	17.28	298.56	2	85	6.16	224	917	837	20	14
		9	3997	16	17.84	15	10.47	109.54	0	59	4.1	222	712	960	20	14
		10	12246	48	54.67	25	35.34	1248.99	3	191	12.55	224	711	1022	20	14
		11	4742	19.5	21.17	12	10.51	110.54	0	67	4.86	223	686	487	20	14
		12	12433	42	55.5	26	43.78	1916.95	2	221	12.74	224	695	539	20	14
		13	3942	17	17.6	12	9.31	86.68	2	55	4.04	224	918	469	20	14
		14	7269	29.5	32.45	31	19.46	378.81	2	97	7.45	224	919	532	20	14
		Name	Volume	Median Intensity	Average Intensity	Mode Intensity	Std Dev	Variance	Min Intensity	Max Intensity	Percent	Area > Background	Centre X	Centre Y	Width	Height
	10859	1	3223	12.5	14.39	7	8.78	77.01	0	40	2.55	221	687	332	20	14
		2	4431	17.5	19.78	12	12.05	145.1	0	54	3.5	221	690	396	20	14
		3	4059	17	18.12	12	9.94	98.74	0	48	3.21	223	914	351	20	14
		4	4836	21	21.59	17	11.36	129.07	2	59	3.82	224	911	385	20	14
		5	3324	13	14.84	12	8.58	73.66	0	45	2.63	221	911	494	20	14
		6	7422	28.5	33.13	12	22.65	513.08	2	127	5.86	224	911	540	20	14
		7	2745	10	12.25	2	8.52	72.58	0	39	2.17	220	676	627	20	14
		8	4423	17	19.75	12	12.09	146.23	0	61	3.49	223	667	673	20	14
		9	2820	11	12.59	7	8.23	67.72	0	51	2.23	218	876	634	20	14
		10	12415	36	55.42	26	46.24	2138.14	6	236	9.81	224	871	669	20	14
		11	2817	11	12.58	2	9.09	82.56	0	49	2.23	223	678	757	20	14
		12	6215	25.5	27.75	12	18.24	332.52	1	95	4.91	224	667	813	20	14
		13	2391	10	10.67	2	7.82	61.18	0	37	1.89	215	859	776	20	14
		14	14925	54	66.63	31	43.64	1904.66	3	220	11.79	224	865	819	20	14
		15	3048	13	13.61	7	9.09	82.58	2	45	2.41	224	672	903	20	14
		16	5901	24	26.34	7	15.05	226.55	2	77	4.66	224	670	968	20	14
		17	3078	12	13.74	7	9.12	83.09	0	50	2.43	223	869	918	20	14
		18	13648	54	60.93	51	30.9	955.01	9	163	10.78	224	877	961	20	14
		19	3214	13	14.35	7	8.41	70.77	0	53	2.54	222	728	1063	20	14
		20	11034	47	49.26	31	23.46	550.38	10	128	8.72	224	721	1117	20	14
		21	3122	12	13.94	7	8.46	71.61	0	45	2.47	222	902	1053	20	14
		22	7465	31	33.33	31	14.86	220.96	7	101	5.9	224	903	1116	20	14
		Name	Volume	Median Intensity	Average Intensity	Mode Intensity	Std Dev	Variance	Min Intensity	Max Intensity	Percent	Area > Background	Centre X	Centre Y	Width	Height
	10871	1	1794	7	8.01	7	5.95	35.37	0	26	1.04	215	167	1026	20	14
		2	7597	31	33.92	12	22.74	517.32	2	103	4.41	224	174	1081	20	14
		3	2944	12	13.14	12	8.94	80.01	0	43	1.71	216	398	1039	20	14
		4	14477	53.5	64.63	40	46.12	2126.72	1	230	8.41	224	388	1082	20	14
		5	2521	11	11.25	12	7.34	53.82	0	35	1.46	217	182	1176	20	14
		6	8646	31	38.6	17	27.12	735.63	2	126	5.02	224	204	1220	20	14
		7	3126	13	13.96	12	8.08	65.28	2	40	1.82	224	374	1158	20	14
		8	16275	50	72.66	35	57.56	3313.28	6	255	9.46	224	410	1216	20	14
		9	3935	17	17.57	7	8.89	79.05	2	55	2.29	224	896	470	20	14
		10	7342	28	32.78	21	22.21	493.34	3	137	4.27	224	881	517	20	14
		11	3176	13	14.18	7	8.08	65.37	0	46	1.85	221	672	591	20	14
		12	8707	31	38.87	12	26.58	706.34	4	149	5.06	224	671	638	20	14
		13	3077	12	13.74	12	8.86	78.58	0	52	1.79	221	900	599	20	14
		14	5773	20	25.77	10	19.05	363.02	2	106	3.35	224	886	655	20	14
		15	2663	11	11.89	7	7.82	61.21	0	36	1.55	221	703	758	20	14
		16	6386	24	28.51	12	21.73	472.09	0	128	3.71	223	696	805	20	14
		17	2548	10	11.38	7	8.13	66.17	0	45	1.48	221	901	740	20	14
		18	6600	25.5	29.46	13	19.51	380.76	1	96	3.83	224	899	793	20	14
		19	2306	10	10.29	7	6.39	40.81	0	29	1.34	223	924	870	20	14
		20	7893	24	35.24	17	34.44	1186.25	1	217	4.59	224	921	925	20	14
		21	2600	10.5	11.61	7	7.39	54.63	0	40	1.51	223	703	1038	20	14
		22	9368	31	41.82	21	32.62	1063.93	2	154	5.44	224	704	1083	20	14
		23	2493	10	11.13	7	7.11	50.62	0	36	1.45	220	873	1032	20	14
		24	10444	23.5	46.63	12	55	3025.25	1	255	6.07	224	882	1089	20	14
		25	3020	11	13.48	7	9.23	85.16	0	50	1.75	222	700	1150	20	14
		26	15587	52.5	69.58	21	49.74	2474.26	6	232	9.06	224	702	1213	20	14
		27	2831	11	12.64	7	8.1	65.63	0	45	1.64	223	944	1142	20	14
		28	7976	28	35.61	21	26.42	698.19	1	140	4.63	224	940	1196	20	14
		Name	Volume	Median Intensity	Average Intensity	Mode Intensity	Std Dev	Variance	Min Intensity	Max Intensity	Percent	Area > Background	Centre X	Centre Y	Width	Height
	10881	1	5611	24	25.05	21	11.78	138.76	0	67	6.91	223	107	853	20	14
		2	12755	42	56.94	34	44.66	1994.57	4	255	15.72	224	101	896	20	14
		3	7520	32.5	33.57	26	13.29	176.74	3	76	9.27	224	117	977	20	14
		4	30819	120.5	137.58	255	72.77	5295.17	17	255	37.98	224	105	1020	20	14
		5	5436	22	24.27	21	11.36	129.11	3	59	6.7	224	290	988	20	14
		6	19007	76	84.85	54	44.81	2007.67	10	219	23.42	224	298	1031	20	14
		1	3621	16	16.17	17	8.54	72.95	1	49	2.63	224	107	90	20	14
		2	7390	28	32.99	21	19.08	364.06	1	93	5.36	224	112	156	20	14
		3	3725	14	16.63	12	10.54	111.19	0	62	2.7	222	309	75	20	14
		4	10345	38.5	46.18	21	30.41	924.57	4	147	7.5	224	309	156	20	14
		5	2879	12	12.85	12	7.66	58.66	1	37	2.09	224	131	234	20	14
		6	11572	44	51.66	21	34.25	1173.28	4	149	8.39	224	124	284	20	14
		7	3148	12.5	14.05	12	8.58	73.56	0	49	2.28	222	339	240	20	14
		8	9733	39.5	43.45	24	26.26	689.63	6	135	7.06	224	328	291	20	14
		9	2769	11	12.36	8	8.33	69.4	0	43	2.01	219	130	345	20	14
		10	15188	56	67.8	17	47.51	2257.29	3	218	11.01	224	119	403	20	14
		11	2624	11	11.71	7	7.75	60.03	0	47	1.9	221	323	351	20	14
		12	8935	36.5	39.89	17	24.33	592.14	2	129	6.48	224	328	416	20	14
		13	2582	10	11.53	7	8.02	64.37	0	45	1.87	220	126	467	20	14
		14	14287	52	63.78	26	43.75	1913.87	3	211	10.36	224	121	516	20	14
		15	2702	11	12.06	5	7.79	60.72	0	41	1.96	221	325	458	20	14
		16	18124	62.5	80.91	40	61.9	3832.01	5	255	13.14	224	326	529	20	14
		17	2906	12	12.97	12	7.63	58.23	0	44	2.11	222	118	591	20	14
		18	4484	17	20.02	17	13.38	179.03	0	68	3.25	222	113	634	20	14
		19	3432	14	15.32	12	9.05	81.95	1	50	2.49	224	344	605	20	14
		20	7485	21	33.42	18	31.16	971.11	0	165	5.43	221	318	657	20	14
		Name	Volume	Median Intensity	Average Intensity	Mode Intensity	Std Dev	Variance	Min Intensity	Max Intensity	Percent	Area > Background	Centre X	Centre Y	Width	Height
	10896	1	2294	8	10.24	2	8.01	64.09	0	50	1.5	219	121	615	20	14
		2	3980	15.5	17.77	17	13.48	181.69	0	59	2.61	220	138	670	20	14
		3	2386	9	10.65	2	8.29	68.72	0	40	1.57	217	322	613	20	14
		4	8708	30	38.88	21	33.67	1133.35	1	187	5.71	224	353	670	20	14
		5	2170	7	9.69	2	7.76	60.19	0	37	1.42	211	138	747	20	14
		6	9815	31	43.82	17	35.75	1278.17	2	169	6.44	224	149	793	20	14
		7	2488	10	11.11	2	7.79	60.64	0	50	1.63	222	316	743	20	14
		8	7144	26	31.89	17	20.56	422.53	2	121	4.69	224	347	794	20	14
		9	2131	7.5	9.51	2	7.55	56.98	0	38	1.4	215	158	861	20	14
		10	14047	54	62.71	31	40.89	1671.61	5	190	9.22	224	154	919	20	14
		11	2775	11.5	12.39	7	7.51	56.47	0	44	1.82	221	342	870	20	14
		12	10234	43	45.69	17	24.42	596.11	6	123	6.71	224	359	918	20	14
		13	3243	13	14.48	17	8.21	67.35	1	37	2.13	224	167	1591	20	14
		14	12410	47	55.4	50	34.08	1161.51	10	195	8.14	224	170	1649	20	14
		15	9306	39	41.54	31	16.83	283.4	12	104	6.11	224	396	1611	20	14
		16	21369	77.5	95.4	50	61.03	3725.07	15	255	14.02	224	383	1654	20	14
		17	3617	15	16.15	12	8.28	68.55	1	47	2.37	224	196	1717	20	14
		18	8560	33.5	38.21	26	23.61	557.4	2	123	5.62	224	179	1782	20	14
		19	7348	31	32.8	26	14.01	196.35	5	84	4.82	224	389	1733	20	14
		20	18406	71.5	82.17	59	49.78	2477.66	6	242	12.07	224	379	1776	20	14
		Name	Volume	Median Intensity	Average Intensity	Mode Intensity	Std Dev	Variance	Min Intensity	Max Intensity	Percent	Area > Background	Centre X	Centre Y	Width	Height
	10907	1	3017	12	13.47	7	9.02	81.42	0	47	1.13	222	320	1104	20	14
		2	13376	39	59.71	17	57.27	3280.12	4	255	5	224	326	1151	20	14
		3	4643	19	20.73	21	10.77	116	1	60	1.73	224	121	1217	20	14
		4	26046	81	116.28	255	78.92	6228.69	8	255	9.73	224	130	1270	20	14
		5	3293	13	14.7	12	8.26	68.26	1	51	1.23	224	332	1227	20	14
		6	10281	27.5	45.9	26	47.04	2212.41	3	255	3.84	224	334	1265	20	14
		7	2886	12	12.88	12	8.2	67.17	0	40	1.08	218	676	574	20	14
		8	5312	20.5	23.71	7	17.1	292.54	1	95	1.98	224	659	610	20	14
		9	3144	12	14.04	12	8.73	76.16	0	49	1.17	223	869	561	20	14
		10	15363	49.5	68.58	17	54.09	2925.38	1	255	5.74	224	869	630	20	14
		11	2591	9.5	11.57	7	8.42	70.89	0	48	0.97	218	674	723	20	14
		12	9911	34	44.25	17	35.33	1248.18	2	167	3.7	224	672	760	20	14
		13	3037	12	13.56	12	8.75	76.53	0	50	1.13	221	876	700	20	14
		14	21401	70.5	95.54	255	70.31	4942.95	8	255	7.99	224	888	761	20	14
		15	2397	9	10.7	7	7.68	58.93	0	50	0.9	220	685	855	20	14
		16	10511	35.5	46.92	26	39.53	1562.43	2	189	3.93	224	674	889	20	14
		17	2269	9	10.13	2	6.71	45	0	28	0.85	219	686	957	20	14
		18	11845	41	52.88	17	42.73	1826.2	2	215	4.42	224	672	1000	20	14
		19	3023	12	13.5	7	8.85	78.26	0	48	1.13	223	883	969	20	14
		20	28274	99.5	126.22	255	84.91	7209.87	6	255	10.56	224	880	1013	20	14
		21	3201	12	14.29	7	9.88	97.7	0	64	1.2	222	638	1084	20	14
		22	11864	29.5	52.96	17	52.07	2710.83	0	238	4.43	223	665	1137	20	14
		23	3348	13.5	14.95	12	8.31	69.11	0	40	1.25	223	871	1095	20	14
		24	22035	65	98.37	255	78.46	6155.23	10	255	8.23	224	865	1133	20	14
		25	2769	11	12.36	2	8.77	76.97	0	50	1.03	220	658	1186	20	14
		26	9525	28.5	42.52	12	43.64	1904.06	1	255	3.56	224	655	1255	20	14
		27	2809	12	12.54	7	7.6	57.8	0	44	1.05	221	869	1197	20	14
		28	14242	41	63.58	26	61.56	3789.53	2	255	5.32	224	852	1250	20	14
		29	3238	13	14.46	7	9.32	86.81	0	48	1.21	221	683	1327	20	14
		30	5132	18	22.91	12	17.8	316.86	0	99	1.92	223	660	1376	20	14
		31	2683	10	11.98	7	8.56	73.25	0	50	1	217	841	1294	20	14
		32	4300	17	19.2	17	13.82	190.96	0	83	1.61	222	848	1374	20	14
		Name	Volume	Median Intensity	Average Intensity	Mode Intensity	Std Dev	Variance	Min Intensity	Max Intensity	Percent	Area > Background	Centre X	Centre Y	Width	Height
	10909	1	4489	19	20.04	21	11.94	142.55	1	68	4.57	224	361	939	20	14
		2	17964	62.5	80.2	32	56.6	3204	8	255	18.27	224	361	1003	20	14
		3	2889	12	12.9	7	6.73	45.24	1	34	2.94	224	132	1096	20	14
		4	15328	60.5	68.43	64	38.7	1497.8	14	255	15.59	224	131	1154	20	14
		5	4091	17	18.26	12	10.08	101.61	2	62	4.16	224	351	1083	20	14
		6	28686	125.5	128.06	144	57.29	3282.7	18	255	29.17	224	334	1137	20	14
		7	3615	15	16.14	12	9.48	89.78	1	53	3.68	224	713	509	20	14
		8	9538	38	42.58	26	25.45	647.57	2	129	9.7	224	695	571	20	14
		9	5334	24	23.81	12	10.89	118.69	3	64	5.42	224	683	380	20	14
		10	6390	26	28.53	31	14.31	204.8	3	82	6.5	224	677	419	20	14
		Name	Volume	Median Intensity	Average Intensity	Mode Intensity	Std Dev	Variance	Min Intensity	Max Intensity	Percent	Area > Background	Centre X	Centre Y	Width	Height
	10912	1	4913	21	21.93	21	12	144.11	1	59	1.71	224	127	892	20	14
		2	17220	55.5	76.88	35	58.46	3417.47	11	255	5.99	224	156	942	20	14
		3	2388	10	10.66	7	7.59	57.56	0	47	0.83	221	350	891	20	14
		4	6633	23	29.61	12	24.31	590.94	2	138	2.31	224	354	942	20	14
		5	3689	16	16.47	17	10.39	108.03	0	69	1.28	222	157	1022	20	14
		6	14296	50	63.82	40	42.18	1779.15	2	176	4.97	224	156	1073	20	14
		7	2711	11	12.1	7	8.16	66.62	0	44	0.94	220	360	1013	20	14
		8	9649	35	43.08	26	26.71	713.38	2	126	3.36	224	357	1066	20	14
		9	4639	19	20.71	17	9.87	97.5	1	50	1.61	224	640	340	20	14
		10	19678	86.5	87.85	40	46.76	2186.86	6	202	6.85	224	660	396	20	14
		11	3321	14	14.83	7	8.53	72.82	0	42	1.16	220	872	321	20	14
		12	19460	75	86.88	40	46.06	2121.18	14	243	6.77	224	885	370	20	14
		13	2610	11.5	11.65	12	7.28	53.07	0	36	0.91	223	702	477	20	14
		14	24397	96	108.92	255	67.59	4568.99	11	255	8.49	224	675	538	20	14
		15	2426	9	10.83	2	8.07	65.06	0	41	0.84	220	877	452	20	14
		16	27670	109.5	123.53	255	77.06	5938.42	3	255	9.63	224	877	501	20	14
		17	2602	10	11.62	7	8.3	68.91	0	50	0.91	221	698	611	20	14
		18	30833	116	137.65	255	84.43	7128.7	17	255	10.73	224	685	666	20	14
		19	3207	12.5	14.32	7	8.54	72.86	1	50	1.12	224	844	599	20	14
		20	29715	111	132.66	255	86.03	7401.6	13	255	10.34	224	894	645	20	14
		21	2812	11	12.55	7	8.26	68.2	0	40	0.98	219	660	711	20	14
		22	24922	82.5	111.26	255	79.54	6326.47	8	255	8.67	224	669	791	20	14
		23	3272	13	14.61	17	9.1	82.86	0	45	1.14	221	868	714	20	14
		24	24314	80.5	108.54	255	77.1	5944.23	9	255	8.46	224	895	780	20	14
		Name	Volume	Median Intensity	Average Intensity	Mode Intensity	Std Dev	Variance	Min Intensity	Max Intensity	Percent	Area > Background	Centre X	Centre Y	Width	Height
	10913	1	10402	45	46.44	40	14.81	219.47	9	84	2.31	224	115	488	20	14
		2	18488	77.5	82.54	50	36.26	1314.86	10	196	4.11	224	126	536	20	14
		3	15260	68	68.13	73	19.91	396.57	27	133	3.39	224	323	496	20	14
		4	34176	140.5	152.57	255	64.28	4131.86	35	255	7.59	224	319	544	20	14
		5	9839	41.5	43.92	40	15.87	251.87	13	102	2.19	224	131	608	20	14
		6	46336	235	206.86	255	57.12	3262.89	64	255	10.3	224	119	663	20	14
		7	11329	48	50.58	50	15.7	246.56	20	104	2.52	224	335	601	20	14
		8	48522	255	216.62	255	55.82	3115.48	53	255	10.78	224	318	662	20	14
		9	10459	44.5	46.69	40	17.15	294.15	15	107	2.32	224	104	722	20	14
		10	50102	255	223.67	255	47.72	2277.31	97	255	11.13	224	115	796	20	14
		11	13851	60	61.83	73	18.86	355.78	15	135	3.08	224	274	737	20	14
		12	52337	255	233.65	255	43.83	1921.1	64	255	11.63	224	324	788	20	14
		13	14996	68	66.95	68	20.45	418.02	22	144	3.33	224	110	878	20	14
		14	49559	255	221.25	255	52.87	2795.12	55	255	11.01	224	105	933	20	14
		15	12758	54	56.96	50	17.68	312.72	21	102	2.83	224	312	868	20	14
		16	51618	255	230.44	255	45.92	2108.35	64	255	11.47	224	308	918	20	14
		Name	Volume	Median Intensity	Average Intensity	Mode Intensity	Std Dev	Variance	Min Intensity	Max Intensity	Percent	Area > Background	Centre X	Centre Y	Width	Height
	10933	1	4356	17	19.45	17	10.11	102.15	1	51	0.9	224	198	94	20	14
		2	21203	80.5	94.66	66	58.24	3392.28	12	255	4.38	224	198	157	20	14
		3	5462	23	24.38	21	11.95	142.89	3	65	1.13	224	430	111	20	14
		4	22658	79	101.15	255	66.99	4487.41	12	255	4.68	224	400	161	20	14
		5	4053	17	18.09	18	9.83	96.66	2	54	0.84	224	193	226	20	14
		6	32389	135	144.59	255	74.84	5601.52	22	255	6.69	224	194	287	20	14
		7	4534	18	20.24	17	10.74	115.45	1	57	0.94	224	390	237	20	14
		8	36096	155	161.14	255	72.99	5327.72	35	255	7.46	224	400	294	20	14
		9	3833	15	17.11	7	11.48	131.88	1	72	0.79	224	202	361	20	14
		10	33245	139.5	148.42	255	71.91	5170.95	23	255	6.87	224	187	413	20	14
		11	4590	20	20.49	12	9.76	95.29	1	50	0.95	224	404	351	20	14
		12	34301	153	153.13	255	75.49	5698.73	16	255	7.09	224	402	414	20	14
		13	3693	15	16.49	12	9.78	95.64	1	55	0.76	224	184	481	20	14
		14	29946	125	133.69	255	63.61	4046.74	29	255	6.19	224	182	538	20	14
		15	5654	24	25.24	35	11.29	127.41	4	54	1.17	224	418	505	20	14
		16	35143	149	156.89	255	81.74	6681.62	7	255	7.26	224	381	546	20	14
		17	4099	17	18.3	17	10.55	111.29	2	57	0.85	224	196	625	20	14
		18	40233	179	179.61	255	64.76	4193.94	39	255	8.31	224	177	668	20	14
		19	4117	18	18.38	21	9.59	92.06	0	45	0.85	221	382	634	20	14
		20	38698	178.5	172.76	255	78.08	6096.9	20	255	8	224	373	673	20	14
		21	4308	17	19.23	21	10.81	116.94	1	61	0.89	224	186	731	20	14
		22	38991	182	174.07	255	73.42	5391.07	32	255	8.06	224	168	785	20	14
		23	5273	22	23.54	21	10.13	102.71	3	58	1.09	224	393	749	20	14
		24	41814	201	186.67	255	68.86	4742.32	26	255	8.64	224	381	800	20	14
		25	4767	19.5	21.28	21	12.04	145.07	2	59	0.99	224	388	869	20	14
		26	20463	80	91.35	59	44.4	1971.48	12	211	4.23	224	382	916	20	14
		Name	Volume	Median Intensity	Average Intensity	Mode Intensity	Std Dev	Variance	Min Intensity	Max Intensity	Percent	Area > Background	Centre X	Centre Y	Width	Height
	10946	1	4831	22	23.23	21	10.86	118.02	1	62	1.34	208	335	1034	22	12
		2	11173	45	53.72	17	37.2	1384.13	4	184	3.1	208	334	1074	22	12
		3	5368	23	25.81	26	13.45	181	3	89	1.49	208	144	1122	22	12
		4	24839	93.5	119.42	255	81.58	6654.52	5	255	6.9	208	128	1180	22	12
		5	4577	19	22	12	12.48	155.66	1	87	1.27	208	331	1121	22	12
		6	33690	162.5	161.97	255	81.82	6693.91	21	255	9.35	208	334	1196	22	12
		7	5124	24	24.63	26	10.41	108.46	6	64	1.42	208	681	391	22	12
		8	15463	70	74.34	59	37.23	1386.44	8	150	4.29	208	676	428	22	12
		9	5594	26	26.89	31	12.65	160.02	4	68	1.55	208	858	371	22	12
		10	18448	76	88.69	50	42.54	1810.02	18	226	5.12	208	882	425	22	12
		11	4096	18	19.69	17	10.15	103.11	0	49	1.14	207	680	517	22	12
		12	13375	53	64.3	26	43.83	1921.37	6	186	3.71	208	672	564	22	12
		13	4064	18.5	19.54	7	11.02	121.36	1	64	1.13	208	880	507	22	12
		14	16492	69.5	79.29	40	45.06	2030.35	12	239	4.58	208	888	560	22	12
		15	3246	14	15.61	7	9.14	83.61	0	61	0.9	206	694	647	22	12
		16	25838	110	124.22	255	69.23	4792.53	9	255	7.17	208	674	698	22	12
		17	4482	21	21.55	17	9.97	99.38	1	50	1.24	208	889	638	22	12
		18	21542	86	103.57	72	63.2	3994.29	7	255	5.98	208	878	691	22	12
		19	3136	13	15.08	7	9.39	88.11	0	41	0.87	207	669	821	22	12
		20	26345	106.5	126.66	255	76.63	5872.26	14	255	7.31	208	669	860	22	12
		21	3988	17	19.17	14	9.78	95.74	1	54	1.11	208	832	811	22	12
		22	15239	62	73.26	59	41.85	1751.38	15	218	4.23	208	882	858	22	12
		23	2930	12	14.09	7	8.72	76	0	40	0.81	207	665	940	22	12
		24	21331	80.5	102.55	40	65.67	4312.67	12	255	5.92	208	667	995	22	12
		25	3927	17	18.88	12	9.63	92.79	3	54	1.09	208	892	943	22	12
		26	20423	76.5	98.19	50	66.87	4472.16	7	255	5.67	208	877	989	22	12
		27	3710	16	17.84	12	10.34	106.99	1	59	1.03	208	709	1102	22	12
		28	22824	86.5	109.73	255	77.55	6013.87	5	255	6.34	208	706	1151	22	12
		29	3551	15	17.07	12	9.43	88.94	2	47	0.99	208	899	1100	22	12
		30	10535	41.5	50.65	26	35.6	1267.53	5	191	2.92	208	902	1146	22	12
		Name	Volume	Median Intensity	Average Intensity	Mode Intensity	Std Dev	Variance	Min Intensity	Max Intensity	Percent	Area > Background	Centre X	Centre Y	Width	Height
	10948	1	3528	15	15.75	17	9.14	83.52	1	45	1.09	224	132	897	20	14
		2	11809	38	52.72	31	42.63	1817.06	1	209	3.66	224	140	956	20	14
		3	2724	10	12.16	7	8.68	75.33	0	43	0.85	221	333	908	20	14
		4	18381	53	82.06	255	70.11	4914.84	7	255	5.7	224	327	966	20	14
		5	3860	16.5	17.23	12	8.86	78.42	1	45	1.2	224	116	1051	20	14
		6	19839	67.5	88.57	12	65.26	4259.13	7	255	6.16	224	140	1091	20	14
		7	3176	12	14.18	12	8.9	79.14	1	42	0.99	224	350	1060	20	14
		8	22129	76.5	98.79	64	59.42	3530.67	17	255	6.87	224	344	1102	20	14
		9	6409	27	28.61	21	13.97	195.25	3	83	1.99	224	106	1177	20	14
		10	24166	98.5	107.88	68	57.67	3325.53	18	255	7.5	224	144	1232	20	14
		11	2964	12	13.23	7	7.58	57.4	0	47	0.92	223	320	1168	20	14
		12	24184	99.5	107.96	64	58.27	3395.61	11	255	7.5	224	331	1235	20	14
		13	5733	24	25.59	26	12.32	151.82	2	76	1.78	224	631	421	20	14
		14	30729	124.5	137.18	255	75.19	5653.54	20	255	9.53	224	677	481	20	14
		15	5563	25	24.83	31	11.94	142.61	0	57	1.73	222	901	410	20	14
		16	33019	135.5	147.41	255	71.2	5069.96	31	255	10.24	224	880	459	20	14
		17	4332	19	19.34	26	9.51	90.43	1	63	1.34	224	659	699	20	14
		18	31282	123.5	139.65	255	81.81	6693.01	17	255	9.71	224	665	755	20	14
		19	4794	21	21.4	17	10.59	112.21	2	59	1.49	224	845	703	20	14
		20	26770	92	119.51	255	77.17	5955.32	13	255	8.31	224	872	750	20	14
		21	4292	17	19.16	12	10.5	110.25	1	71	1.33	224	672	838	20	14
		22	18243	58.5	81.44	255	65.18	4248.45	6	255	5.66	224	666	893	20	14
		23	5044	21	22.52	17	10.34	106.92	3	64	1.56	224	898	840	20	14
		24	9333	31	41.67	16	30.33	919.88	5	147	2.9	224	880	881	20	14
		Name	Volume	Median Intensity	Average Intensity	Mode Intensity	Std Dev	Variance	Min Intensity	Max Intensity	Percent	Area > Background	Centre X	Centre Y	Width	Height
	10949	1	3850	15.5	17.19	12	9.44	89.17	2	54	3.62	224	361	969	20	14
		2	13942	45.5	62.24	21	45.33	2054.52	6	220	13.1	224	371	1026	20	14
		3	4730	20	21.12	17	11.14	124.2	0	63	4.44	222	172	1098	20	14
		4	15161	59	67.68	21	37.21	1384.68	17	198	14.24	224	168	1136	20	14
		5	4765	20	21.27	17	10.58	111.99	2	56	4.48	224	400	1095	20	14
		6	11186	47	49.94	17	27.1	734.61	4	143	10.51	224	377	1157	20	14
		7	6878	28.5	30.71	26	13.83	191.21	5	92	6.46	224	686	280	20	14
		8	5885	25	26.27	40	13.99	195.79	2	69	5.53	224	680	320	20	14
		9	6645	29.5	29.67	31	12.71	161.6	2	71	6.24	224	869	262	20	14
		10	8860	34	39.55	31	23.09	533.2	1	131	8.32	224	896	318	20	14
		11	4441	19	19.83	12	9.25	85.51	3	61	4.17	224	674	406	20	14
		12	6067	26	27.08	26	14.38	206.74	2	89	5.7	224	668	460	20	14
		13	4395	19	19.62	21	9.3	86.51	2	46	4.13	224	896	539	20	14
		14	9648	33	43.07	27	35.02	1226.3	3	165	9.06	224	889	588	20	14
		Name	Volume	Median Intensity	Average Intensity	Mode Intensity	Std Dev	Variance	Min Intensity	Max Intensity	Percent	Area > Background	Centre X	Centre Y	Width	Height
	10989	1	3669	15	16.38	7	10.54	111.03	0	53	1.69	222	300	812	20	14
		2	17976	58.5	80.25	35	58.52	3424.94	7	255	8.29	224	313	852	20	14
		3	3853	16	17.2	12	9.94	98.84	0	50	1.78	222	106	909	20	14
		4	12481	44	55.72	17	44.89	2015.48	0	253	5.75	223	100	952	20	14
		5	4130	17	18.44	12	10.32	106.51	3	52	1.9	224	338	931	20	14
		6	13183	43	58.85	26	44.07	1942.05	0	189	6.08	223	300	966	20	14
		7	5374	23.5	23.99	26	10.84	117.55	1	57	2.48	224	657	229	20	14
		8	20502	65	91.53	31	66.44	4414.66	10	255	9.45	224	641	266	20	14
		9	7179	31	32.05	26	14.56	211.96	2	81	3.31	224	851	227	20	14
		10	20121	65	89.83	255	67.08	4499.67	12	255	9.28	224	858	255	20	14
		11	3918	16	17.49	12	9.42	88.69	0	53	1.81	223	675	334	20	14
		12	13562	36.5	60.54	15	56.59	3202.18	2	255	6.25	224	644	379	20	14
		13	6705	24	29.93	12	19.87	394.82	3	118	3.09	224	843	323	20	14
		14	22324	61	99.66	255	82.9	6873.03	6	255	10.29	224	841	382	20	14
		15	3882	17	17.33	12	9.68	93.69	0	59	1.79	221	642	453	20	14
		16	27432	94.5	122.46	255	78.59	6176.87	7	255	12.65	224	643	514	20	14
		17	3367	13.5	15.03	7	9.28	86.14	0	45	1.55	222	853	466	20	14
		18	27267	89	121.73	255	86.66	7509.17	9	255	12.57	224	842	506	20	14
		Name	Volume	Median Intensity	Average Intensity	Mode Intensity	Std Dev	Variance	Min Intensity	Max Intensity	Percent	Area > Background	Centre X	Centre Y	Width	Height
	11001	1	3182	13	14.21	12	7.51	56.33	0	39	3.45	223	312	664	20	14
		2	9153	34	40.86	12	28.23	797.14	4	154	9.93	224	314	724	20	14
		3	3308	13	14.77	7	9.25	85.52	0	45	3.59	223	137	802	20	14
		4	9984	32	44.57	17	39.2	1536.84	2	181	10.83	224	104	856	20	14
		5	2959	12	13.21	7	7.88	62.05	0	40	3.21	221	333	794	20	14
		6	13729	43.5	61.29	35	46.98	2207.29	5	194	14.9	224	317	832	20	14
		7	2899	12	12.94	7	7.93	62.81	0	41	3.15	223	127	947	20	14
		8	8178	30	36.51	7	27.68	766.2	2	142	8.87	224	106	995	20	14
		9	3192	12	14.25	12	9.03	81.46	0	60	3.46	221	113	1080	20	14
		10	9356	33.5	41.77	21	29.86	891.43	1	146	10.15	224	113	1130	20	14
		11	4771	21	21.3	17	9.82	96.44	2	50	5.18	224	631	447	20	14
		12	8117	32.5	36.24	31	17.51	306.5	5	87	8.81	224	650	483	20	14
		13	3361	13	15	9	9.42	88.83	1	52	3.65	224	660	559	20	14
		14	9963	40.5	44.48	21	24.49	599.59	5	143	10.81	224	656	597	20	14
		Name	Volume	Median Intensity	Average Intensity	Mode Intensity	Std Dev	Variance	Min Intensity	Max Intensity	Percent	Area > Background	Centre X	Centre Y	Width	Height
	10578	15	2807	12	12.53	15	6.3	39.66	0	45	1.48	222	349	649	20	14
		16	4577	13.5	20.43	9	20.29	411.83	1	102	2.42	224	341	707	20	14
		17	2600	10	11.61	4	6.96	48.43	0	43	1.37	222	135	805	20	14
		18	6731	23	30.05	17	22.48	505.29	2	110	3.56	224	130	842	20	14
		19	3282	14	14.65	7	7.91	62.58	1	42	1.74	224	327	780	20	14
		20	15840	35.5	70.71	255	74.25	5513.23	0	255	8.38	223	321	828	20	14
		21	2860	12	12.77	10	6.74	45.39	1	38	1.51	224	129	919	20	14
		22	4675	19	20.87	7	11.92	142.18	0	65	2.47	222	115	968	20	14
		23	3339	14	14.91	14	7.36	54.17	2	44	1.77	224	280	900	20	14
		24	9258	27.5	41.33	13	37.91	1437.04	0	199	4.9	223	314	959	20	14
		25	6097	27	27.22	17	10.56	111.62	6	60	3.22	224	718	97	20	14
		26	8943	37	39.92	25	19.51	380.52	8	110	4.73	224	713	158	20	14
		27	7878	34	35.17	34	10.24	104.77	15	63	4.17	224	935	113	20	14
		28	12420	53	55.45	33	31.18	972.49	2	145	6.57	224	913	175	20	14
		29	3716	16	16.59	12	7.29	53.11	0	42	1.96	223	923	249	20	14
		30	14197	48.5	63.38	28	49.12	2412.97	3	222	7.51	224	911	313	20	14
		31	3149	13	14.06	11	7.78	60.49	0	63	1.67	223	714	380	20	14
		32	14100	35	62.95	13	67.6	4569.84	0	255	7.46	223	699	433	20	14
		33	3639	16	16.25	17	6.82	46.49	2	35	1.92	224	919	392	20	14
		34	13224	39	59.04	28	51.1	2611.59	0	234	6.99	222	915	444	20	14
		35	3342	14	14.92	11	8.5	72.25	1	48	1.77	224	725	513	20	14
		36	15409	38	68.79	255	68.79	4732.6	1	255	8.15	224	696	560	20	14
		37	4075	17	18.19	16	8.18	66.88	2	47	2.15	224	913	518	20	14
		38	13172	30	58.8	12	63.99	4094.86	0	255	6.97	223	905	574	20	14
		39	3596	15	16.05	14	7.3	53.31	3	44	1.9	224	696	654	20	14
		40	6188	23.5	27.63	26	24.41	595.63	0	143	3.27	223	692	689	20	14
		Name	Volume	Median Intensity	Average Intensity	Mode Intensity	Std Dev	Variance	Min Intensity	Max Intensity	Percent	Area > Background	Centre X	Centre Y	Width	Height
	10583	1	2598	11	11.6	6	5.92	35.09	2	28	1.74	224	164	852	20	14
		2	6335	19	28.28	12	31.12	968.3	0	165	4.23	221	164	905	20	14
		3	2488	10	11.11	7	6.37	40.6	0	36	1.66	221	370	867	20	14
		4	7383	17	32.96	8	41.64	1733.71	1	216	4.94	224	364	907	20	14
		5	4257	18	19	23	8.2	67.28	3	42	2.85	224	682	69	20	14
		6	11861	33	52.95	17	51.76	2678.65	3	255	7.93	224	700	117	20	14
		7	2394	10.5	10.69	9	5.34	28.5	0	30	1.6	221	921	70	20	14
		8	5263	19	23.5	16	14.34	205.66	1	77	3.52	224	912	107	20	14
		9	2437	11	10.88	7	5.59	31.25	1	30	1.63	224	690	204	20	14
		10	15018	29	67.04	255	75.03	5629.55	0	255	10.04	223	702	249	20	14
		11	2414	10	10.78	6	5.32	28.32	0	32	1.61	223	914	199	20	14
		12	7565	21.5	33.77	4	32.58	1061.15	1	145	5.06	224	905	245	20	14
		13	3116	13	13.91	11	6.84	46.84	1	43	2.08	224	696	341	20	14
		14	15213	33.5	67.92	255	74.46	5544.17	0	255	10.17	223	704	393	20	14
		15	1768	7	7.89	6	5.17	26.69	0	24	1.18	216	912	325	20	14
		16	11043	25	49.3	6	55.09	3034.99	0	255	7.38	221	911	382	20	14
		17	1941	8	8.67	7	5.66	32.04	0	34	1.3	222	690	457	20	14
		18	11487	23.5	51.28	0	61.43	3774.01	0	255	7.68	213	699	516	20	14
		19	1859	8	8.3	9	5.3	28.09	0	23	1.24	217	927	468	20	14
		20	16093	34.5	71.84	255	81.96	6716.67	0	255	10.76	220	909	513	20	14
		21	1835	8	8.19	4	5.15	26.54	0	31	1.23	217	686	590	20	14
		22	15230	30.5	67.99	255	76.45	5844.95	0	255	10.18	221	701	655	20	14
		Name	Volume	Median Intensity	Average Intensity	Mode Intensity	Std Dev	Variance	Min Intensity	Max Intensity	Percent	Area > Background	Centre X	Centre Y	Width	Height
	10590	1	1602	7	7.15	4	4.54	20.64	0	21	5.06	216	354	689	20	14
		2	10087	15	45.03	7	63.44	4024.34	0	255	31.88	221	366	736	20	14
		3	1019	4	4.55	1	4	16	0	18	3.22	197	172	790	20	14
		4	1579	5	7.05	0	6.31	39.8	0	31	4.99	196	158	851	20	14
		5	1852	7	8.27	4	5.55	30.82	0	29	5.85	219	393	806	20	14
		6	3281	10	14.65	7	14.44	208.49	0	84	10.37	218	371	855	20	14
		7	1475	6	6.58	7	4.31	18.58	0	22	4.66	215	181	939	20	14
		8	2069	7	9.24	3	7.45	55.54	0	30	6.54	210	166	990	20	14
		9	1514	6	6.76	3	4.97	24.69	0	29	4.78	211	380	948	20	14
		10	7163	17	31.98	11	33.06	1092.71	0	147	22.64	220	387	996	20	14
		1	2135	9	9.53	6	5.41	29.32	0	28	8.49	219	134	131	20	14
		2	2402	9.5	10.72	4	6.87	47.25	0	34	9.55	223	134	171	20	14
		3	3106	13	13.87	15	7.1	50.4	1	36	12.35	224	368	113	20	14
		4	14082	36	62.87	16	57.42	3297.27	3	255	56	224	356	153	20	14
		5	1424	6	6.36	6	4.38	19.22	0	21	5.66	215	119	280	20	14
		6	1999	7.5	8.92	3	6.77	45.77	0	32	7.95	210	123	324	20	14
		Name	Volume	Median Intensity	Average Intensity	Mode Intensity	Std Dev	Variance	Min Intensity	Max Intensity	Percent	Area > Background	Centre X	Centre Y	Width	Height
	10605	1	7298	30	32.58	30	12.31	151.48	9	71	3.65	224	95	846	20	14
		2	10238	47	45.71	51	23.19	537.57	6	110	5.12	224	101	898	20	14
		3	2752	11	12.29	13	6.84	46.75	0	39	1.38	222	281	830	20	14
		4	6118	24.5	27.31	27	14.95	223.39	2	81	3.06	224	295	891	20	14
		5	3940	17	17.59	17	8.76	76.74	1	45	1.97	224	658	92	20	14
		6	10249	41.5	45.75	34	22.82	520.68	3	119	5.12	224	672	142	20	14
		7	3349	14	14.95	17	7.19	51.69	0	36	1.67	223	875	99	20	14
		8	9552	37.5	42.64	29	21.03	442.43	9	106	4.78	224	867	146	20	14
		9	2640	10.5	11.79	5	7.16	51.32	0	41	1.32	221	653	224	20	14
		10	7618	31.5	34.01	30	15.69	246.22	7	88	3.81	224	656	273	20	14
		11	3500	15	15.63	10	7.54	56.93	2	45	1.75	224	879	235	20	14
		12	11590	48	51.74	34	22.71	515.69	15	126	5.79	224	867	284	20	14
		13	3081	14	13.75	12	6.49	42.15	0	40	1.54	223	649	369	20	14
		14	9149	40	40.84	28	18.97	360.04	3	94	4.57	224	648	421	20	14
		15	2457	10	10.97	8	5.91	34.87	0	29	1.23	222	848	358	20	14
		16	19270	81	86.03	51	40.6	1648.67	16	191	9.63	224	859	418	20	14
		17	2957	12	13.2	8	7.33	53.79	0	44	1.48	223	867	542	20	14
		18	14516	55	64.8	38	35.68	1272.97	14	198	7.26	224	860	597	20	14
		19	4709	21	21.02	16	8.44	71.16	4	44	2.35	224	624	631	20	14
		20	21563	91	96.26	64	38.59	1489.19	22	224	10.78	224	616	677	20	14
		21	2623	11	11.71	6	6.75	45.53	0	34	1.31	223	851	665	20	14
		22	15156	66	67.66	74	33.25	1105.35	7	167	7.58	224	846	713	20	14
		23	3386	15	15.12	15	7.3	53.35	1	46	1.69	224	642	780	20	14
		24	22324	86	99.66	62	49.92	2492.49	26	255	11.16	224	631	823	20	14
		Name	Volume	Median Intensity	Average Intensity	Mode Intensity	Std Dev	Variance	Min Intensity	Max Intensity	Percent	Area > Background	Centre X	Centre Y	Width	Height
	10607	1	2140	9	9.55	7	5.36	28.69	0	30	0.94	222	324	679	20	14
		2	3620	13	16.16	3	13.63	185.73	0	75	1.59	220	345	727	20	14
		3	2768	11	12.36	8	6.5	42.22	1	34	1.22	224	142	778	20	14
		4	6650	22	29.69	8	26.56	705.3	0	142	2.93	223	133	843	20	14
		5	2356	10	10.52	9	5.77	33.26	0	32	1.04	222	358	801	20	14
		6	10407	26	46.46	17	51.09	2610.47	1	255	4.58	224	340	853	20	14
		7	3210	14	14.33	15	7.38	54.49	0	39	1.41	223	134	917	20	14
		8	12191	35	54.42	21	45.01	2025.94	0	180	5.37	222	137	973	20	14
		9	2525	10	11.27	17	5.82	33.88	1	34	1.11	224	346	927	20	14
		10	14230	44	63.53	19	48.61	2362.79	6	211	6.26	224	351	980	20	14
		11	3320	14	14.82	17	7.28	53.07	1	42	1.46	224	667	97	20	14
		12	21793	67	97.29	255	77.41	5992.43	7	255	9.59	224	678	149	20	14
		13	3102	13	13.85	17	6.63	43.91	2	40	1.37	224	908	100	20	14
		14	21703	64	96.89	255	82.24	6763.83	5	255	9.55	224	894	152	20	14
		15	2110	9	9.42	5	5.6	31.4	0	30	0.93	221	684	249	20	14
		16	21198	64	94.63	255	76.02	5779	3	255	9.33	224	682	299	20	14
		17	2181	8.5	9.74	6	6.25	39.1	0	31	0.96	223	904	236	20	14
		18	22312	74	99.61	255	75.99	5774.23	8	255	9.82	224	903	297	20	14
		19	1850	8	8.26	4	5.22	27.26	0	28	0.81	219	693	397	20	14
		20	21447	67	95.75	255	80.03	6404.33	3	255	9.44	224	686	451	20	14
		21	2042	9	9.12	5	5.7	32.45	0	26	0.9	221	908	409	20	14
		22	22321	72.5	99.65	255	83.21	6924.49	6	255	9.83	224	903	463	20	14
		23	2547	10	11.37	7	6.45	41.65	0	41	1.12	223	669	532	20	14
		24	19158	56	85.53	255	74.87	5604.85	5	255	8.43	224	680	592	20	14
		Name	Volume	Median Intensity	Average Intensity	Mode Intensity	Std Dev	Variance	Min Intensity	Max Intensity	Percent	Area > Background	Centre X	Centre Y	Width	Height
	10628	1	1159	4	5.17	2	4.2	17.61	0	28	23.92	202	327	974	20	14
		2	3687	9	16.46	8	17.06	291.13	0	79	76.08	219	336	1026	20	14
		Name	Volume	Median Intensity	Average Intensity	Mode Intensity	Std Dev	Variance	Min Intensity	Max Intensity	Percent	Area > Background	Centre X	Centre Y	Width	Height
	10651	1	2100	9	9.38	6	5.05	25.51	0	27	2.53	222	326	787	20	14
		2	2760	12.5	12.32	15	6.64	44.15	0	44	3.32	223	324	842	20	14
		3	2755	11	12.3	10	7.23	52.33	0	40	3.31	223	118	916	20	14
		4	3980	17	17.77	20	8.06	64.91	4	49	4.79	224	116	965	20	14
		5	2211	8	9.87	7	6.13	37.58	0	32	2.66	223	335	932	20	14
		6	3284	13	14.66	9	7.74	59.88	1	41	3.95	224	311	983	20	14
		7	7395	31	33.01	30	12.59	158.42	8	71	8.89	224	620	97	20	14
		8	15773	51	70.42	23	55.14	3040.88	7	255	18.97	224	640	149	20	14
		9	4597	20	20.52	17	8.86	78.58	2	51	5.53	224	851	110	20	14
		10	6632	22	29.61	17	22.38	501.08	0	110	7.98	222	839	159	20	14
		11	3462	14	15.46	13	7.11	50.48	3	38	4.16	224	620	233	20	14
		12	14975	43.5	66.85	19	56.16	3154.31	8	247	18.01	224	633	280	20	14
		13	2860	12	12.77	13	5.95	35.34	0	36	3.44	223	849	238	20	14
		14	10354	26	46.22	17	48.5	2352.07	0	210	12.45	223	832	290	20	14
		Name	Volume	Median Intensity	Average Intensity	Mode Intensity	Std Dev	Variance	Min Intensity	Max Intensity	Percent	Area > Background	Centre X	Centre Y	Width	Height
	10795	1	3048	13	13.61	11	7.22	52.13	1	41	3.05	224	114	802	20	14
		2	8888	23	39.68	14	38.51	1482.87	0	190	8.9	223	124	856	20	14
		3	2314	9.5	10.33	6	6.43	41.32	0	34	2.32	222	322	811	20	14
		4	17237	57	76.95	17	62.01	3844.88	7	255	17.27	224	321	867	20	14
		5	3372	15	15.05	16	7.21	52.04	0	38	3.38	223	132	929	20	14
		6	21478	71.5	95.88	255	69.76	4866.64	10	255	21.51	224	139	980	20	14
		7	3183	12.5	14.21	10	8.56	73.22	2	41	3.19	224	346	916	20	14
		8	18648	72	83.25	34	48.13	2316.26	16	228	18.68	224	347	989	20	14
		9	4551	19	20.32	17	9.08	82.41	2	48	4.56	224	675	137	20	14
		10	17113	53	76.4	255	65.22	4253.26	4	255	17.14	224	686	195	20	14
		Name	Volume	Median Intensity	Average Intensity	Mode Intensity	Std Dev	Variance	Min Intensity	Max Intensity	Percent	Area > Background	Centre X	Centre Y	Width	Height
	10804	1	1848	7	8.25	7	5.17	26.72	0	24	24.12	218	334	971	20	14
		2	5813	15.5	25.95	13	26.73	714.7	0	133	75.88	219	335	1033	20	14
		1	2911	12	13	7	7.23	52.26	0	39	3.15	223	119	83	20	14
		2	9943	26.5	44.39	7	44.96	2021.28	1	195	10.76	224	130	145	20	14
		3	4130	18	18.44	17	8.02	64.29	4	52	4.47	224	352	107	20	14
		4	15180	46	67.77	21	54.88	3012.29	3	230	16.43	224	339	159	20	14
		5	1574	6	7.03	2	5.31	28.16	0	34	1.7	220	126	254	20	14
		6	8845	20	39.49	6	45.56	2075.5	0	229	9.57	219	131	312	20	14
		7	1550	6	6.92	4	4.81	23.11	0	23	1.68	218	311	266	20	14
		8	7891	20	35.23	7	39.93	1594.73	0	205	8.54	221	333	321	20	14
		9	1689	7	7.54	7	5.08	25.77	0	27	1.83	217	125	405	20	14
		10	10140	27	45.27	15	45.74	2092.08	0	230	10.98	222	112	453	20	14
		11	1482	6	6.62	4	4.33	18.77	0	21	1.6	215	308	400	20	14
		12	13463	35	60.1	14	61.78	3816.99	2	255	14.57	224	311	459	20	14
		13	2914	12	13.01	13	6.76	45.68	0	34	3.15	223	89	547	20	14
		14	10670	33.5	47.63	9	41.25	1701.19	1	190	11.55	224	94	581	20	14
		Name	Volume	Median Intensity	Average Intensity	Mode Intensity	Std Dev	Variance	Min Intensity	Max Intensity	Percent	Area > Background	Centre X	Centre Y	Width	Height
	10813	1	2377	9.5	10.61	11	6.44	41.53	1	37	1.18	224	94	887	20	14
		2	6103	16	27.25	6	27.86	775.98	0	135	3.04	222	115	948	20	14
		3	2147	9	9.58	6	6.27	39.29	0	35	1.07	220	336	877	20	14
		4	16773	32.5	74.88	255	85.4	7293.08	1	255	8.35	224	326	951	20	14
		5	2262	9	10.1	7	6.12	37.4	0	33	1.13	222	673	96	20	14
		6	25450	78.5	113.62	255	88.11	7763.44	7	255	12.67	224	684	156	20	14
		7	2122	9	9.47	8	4.96	24.59	0	25	1.06	223	874	110	20	14
		8	15497	57.5	69.18	27	48.42	2344.91	4	228	7.72	224	888	148	20	14
		9	1670	7	7.46	6	5.22	27.21	0	32	0.83	216	691	244	20	14
		10	22999	70	102.67	255	89.05	7929.84	2	255	11.45	224	689	282	20	14
		11	2030	8	9.06	6	5.51	30.33	0	33	1.01	221	897	230	20	14
		12	13088	33	58.43	11	61.04	3726.25	0	255	6.52	222	893	281	20	14
		13	1736	7	7.75	7	5.25	27.6	0	29	0.86	214	690	373	20	14
		14	18474	42	82.47	255	85.82	7365.16	2	255	9.2	224	694	420	20	14
		15	1284	5	5.73	4	4.64	21.5	0	21	0.64	205	900	349	20	14
		16	7206	14	32.17	7	42.12	1774.46	0	232	3.59	218	897	414	20	14
		17	1338	4	5.97	2	5.05	25.54	0	20	0.67	207	706	493	20	14
		18	20164	48	90.02	255	86.81	7535.96	0	255	10.04	222	691	539	20	14
		19	1164	4	5.2	2	5.08	25.84	0	27	0.58	198	882	484	20	14
		20	9529	26	42.54	3	44.52	1981.9	0	186	4.75	221	886	541	20	14
		21	1378	5	6.15	2	4.37	19.12	0	18	0.69	213	677	612	20	14
		22	17286	37	77.17	255	82.85	6864.9	1	255	8.61	224	682	679	20	14
		23	1127	4	5.03	0	4.17	17.38	0	20	0.56	196	880	646	20	14
		24	7592	14	33.89	1	46.77	2187.67	0	230	3.78	217	887	690	20	14
		Name	Volume	Median Intensity	Average Intensity	Mode Intensity	Std Dev	Variance	Min Intensity	Max Intensity	Percent	Area > Background	Centre X	Centre Y	Width	Height
	10819	1	2719	11	12.14	9	5.71	32.64	1	42	2.13	224	123	1078	20	14
		2	4840	15	21.61	12	17.46	304.96	0	98	3.79	223	126	1126	20	14
		3	3746	17	16.72	17	7.27	52.86	2	42	2.93	224	336	1076	20	14
		4	13377	26	59.72	255	73.24	5363.88	1	255	10.48	224	319	1137	20	14
		5	4970	21	22.19	17	8.21	67.42	5	60	3.89	224	105	1226	20	14
		6	21578	59	96.33	255	78.38	6144.18	8	255	16.9	224	120	1270	20	14
		7	5675	24	25.33	25	9.21	84.86	5	53	4.45	224	344	1235	20	14
		8	21120	46.5	94.29	255	86.79	7532.93	7	255	16.54	224	314	1277	20	14
		9	3489	15	15.58	17	7.03	49.45	2	42	2.73	224	699	431	20	14
		10	11800	36	52.68	17	46.42	2154.63	2	235	9.24	224	702	488	20	14
		11	3333	14	14.88	13	6.65	44.23	1	39	2.61	224	685	589	20	14
		12	21325	58.5	95.2	255	80.89	6543.45	6	255	16.7	224	696	636	20	14
		13	2669	11	11.92	9	6.26	39.17	0	34	2.09	223	871	588	20	14
		14	7029	18	31.38	14	29.11	847.28	2	143	5.51	224	910	638	20	14
		Name	Volume	Median Intensity	Average Intensity	Mode Intensity	Std Dev	Variance	Min Intensity	Max Intensity	Percent	Area > Background	Centre X	Centre Y	Width	Height
	10826	1	2057	9	9.18	7	5.78	33.41	0	29	1.01	212	343	638	20	14
		2	4371	12	19.51	9	21.2	449.47	0	102	2.15	219	349	698	20	14
		3	4545	20	20.29	17	8.09	65.53	5	45	2.24	224	122	785	20	14
		4	16347	35	72.98	255	80.07	6411.68	3	255	8.05	224	136	833	20	14
		5	1973	8	8.81	5	5.32	28.34	0	26	0.97	222	357	784	20	14
		6	17165	34.5	76.63	255	84.23	7093.92	2	255	8.46	224	365	839	20	14
		7	6747	30	30.12	30	10.14	102.75	9	65	3.32	224	114	917	20	14
		8	21415	57.5	95.6	255	93.66	8772.11	0	255	10.55	223	143	964	20	14
		9	2722	11	12.15	11	6.66	44.38	0	32	1.34	222	350	941	20	14
		10	17107	43.5	76.37	255	77.42	5994.6	2	255	8.43	224	348	977	20	14
		11	5569	23	24.86	17	10.78	116.27	6	67	2.74	224	686	90	20	14
		12	27924	78.5	124.66	255	92.43	8544.19	11	255	13.76	224	691	139	20	14
		13	5292	23	23.63	17	8.87	78.6	6	58	2.61	224	912	90	20	14
		14	37490	160.5	167.37	255	82.64	6828.74	30	255	18.47	224	896	141	20	14
		15	3694	15	16.49	9	8.43	71.06	5	57	1.82	224	694	201	20	14
		16	28585	97	127.61	255	97.31	9468.27	4	255	14.08	224	693	257	20	14
		Name	Volume	Median Intensity	Average Intensity	Mode Intensity	Std Dev	Variance	Min Intensity	Max Intensity	Percent	Area > Background	Centre X	Centre Y	Width	Height
	10836	1	1782	7	7.96	5	5.39	29.08	0	30	2.44	219	326	853	20	14
		2	7426	17	33.15	6	46.28	2142.28	0	255	10.16	222	332	897	20	14
		3	1900	8	8.48	9	5.33	28.42	0	29	2.6	217	155	943	20	14
		4	14018	24.5	62.58	255	79.23	6277.89	0	255	19.18	223	146	991	20	14
		5	1951	8	8.71	7	4.75	22.57	0	26	2.67	221	347	968	20	14
		6	13669	27	61.02	255	72.56	5265.19	0	255	18.7	223	339	1020	20	14
		7	2577	10.5	11.5	10	6.36	40.45	0	33	3.53	222	148	1082	20	14
		8	14734	38.5	65.78	23	68.5	4691.61	0	255	20.16	223	130	1122	20	14
		9	1989	8	8.88	6	4.77	22.71	0	22	2.72	222	329	1103	20	14
		10	13040	36	58.21	15	58.8	3457.45	0	255	17.84	222	330	1140	20	14
		1	3208	13	14.32	9	7.01	49.21	2	36	3.71	224	111	100	20	14
		2	6963	28.5	31.08	19	16.74	280.25	5	84	8.05	224	121	155	20	14
		3	1860	7	8.3	7	4.73	22.38	0	26	2.15	222	324	112	20	14
		4	5152	16.5	23	6	19.89	395.43	0	90	5.95	217	321	168	20	14
		5	2206	9.5	9.85	11	5.29	28.02	0	24	2.55	223	117	243	20	14
		6	7483	24	33.41	17	25.94	673.02	2	106	8.65	224	112	289	20	14
		7	1535	6	6.85	5	4.51	20.34	0	22	1.77	220	325	259	20	14
		9	1930	8	8.62	6	5.79	33.57	0	36	2.23	218	111	369	20	14
		10	8591	24	38.35	7	39.83	1586.23	0	187	9.93	214	117	417	20	14
		11	1433	6	6.4	5	4.77	22.75	0	24	1.66	204	323	388	20	14
		12	8361	26	37.33	2	33.97	1153.75	0	143	9.66	222	329	422	20	14
		13	2241	9	10	6	6.25	39.06	0	41	2.59	221	110	502	20	14
		14	11053	33	49.34	10	48.04	2307.88	0	255	12.77	223	111	543	20	14
		15	1269	5	5.67	0	4.15	17.22	0	19	1.47	202	310	520	20	14
		16	8553	24	38.18	17	38.26	1463.54	0	211	9.88	217	310	563	20	14
		17	2176	9	9.71	9	5.17	26.72	0	24	2.51	222	126	621	20	14
		18	5031	11	22.46	0	29.16	850.03	0	147	5.81	202	114	669	20	14
		8	7481	19	33.4	2	34.85	1214.71	0	152	8.65	222	322	299	20	14
		Name	Volume	Median Intensity	Average Intensity	Mode Intensity	Std Dev	Variance	Min Intensity	Max Intensity	Percent	Area > Background	Centre X	Centre Y	Width	Height
	10838	1	1425	6	6.36	3	4.24	18	0	19	1.64	214	308	987	20	14
		2	2954	10	13.19	5	11.06	122.38	0	54	3.4	218	318	1026	20	14
		3	2039	8	9.1	5	5.42	29.39	0	30	2.35	221	113	1084	20	14
		4	7695	27.5	34.35	19	25.71	660.78	3	147	8.86	224	112	1143	20	14
		5	2143	8	9.57	5	5.7	32.45	0	29	2.47	222	357	1094	20	14
		6	5028	20	22.45	17	10.99	120.77	2	56	5.79	224	316	1137	20	14
		7	2373	10	10.59	14	5.93	35.2	0	29	2.73	222	677	246	20	14
		8	5122	13	22.87	0	23.45	550.02	0	94	5.9	207	669	297	20	14
		9	2848	12	12.71	10	6.53	42.7	0	41	3.28	223	874	264	20	14
		10	4623	18	20.64	4	15.75	248.21	0	89	5.32	219	874	299	20	14
		11	1624	6	7.25	2	5.12	26.24	0	25	1.87	216	669	400	20	14
		12	5676	15	25.34	4	28.9	835.1	0	168	6.54	214	674	433	20	14
		13	1686	7	7.53	5	5.07	25.67	0	26	1.94	215	666	528	20	14
		14	8697	20	38.83	8	46.77	2187.75	0	249	10.01	221	673	581	20	14
		15	1396	5	6.23	7	4.55	20.72	0	23	1.61	215	899	538	20	14
		16	6615	17.5	29.53	6	29.24	855.11	0	136	7.62	218	885	583	20	14
		17	1191	4	5.32	2	4.22	17.8	0	25	1.37	213	676	687	20	14
		18	15948	38.5	71.2	255	77.65	6030.25	0	255	18.36	222	683	728	20	14
		19	1488	5.5	6.64	4	5.11	26.1	0	29	1.71	212	890	680	20	14
		20	6280	17	28.04	8	27.48	755.36	0	119	7.23	222	871	727	20	14
		Name	Volume	Median Intensity	Average Intensity	Mode Intensity	Std Dev	Variance	Min Intensity	Max Intensity	Percent	Area > Background	Centre X	Centre Y	Width	Height
	10880	1	3926	17	17.53	12	7.86	61.73	2	53	2.92	224	332	915	20	14
		2	13614	43	60.78	35	47.82	2286.34	3	246	10.12	224	322	978	20	14
		3	3014	12	13.46	11	6.75	45.62	2	37	2.24	224	666	93	20	14
		4	15393	33	68.72	21	70.34	4947.47	3	255	11.44	224	660	150	20	14
		5	4405	19	19.67	17	7.47	55.87	5	43	3.27	224	901	101	20	14
		6	12220	33	54.55	19	53.82	2897.04	0	255	9.08	223	870	158	20	14
		7	2090	8	9.33	7	5.63	31.65	0	33	1.55	223	679	239	20	14
		8	14520	33	64.82	17	67.4	4542.52	2	255	10.79	224	662	296	20	14
		9	3538	15	15.79	14	7.39	54.61	2	46	2.63	224	905	235	20	14
		10	11958	31.5	53.38	9	49.32	2432.02	1	230	8.88	224	885	286	20	14
		11	2756	11.5	12.3	17	6.59	43.4	1	43	2.05	224	658	380	20	14
		12	10418	27	46.51	14	44.66	1994.73	1	255	7.74	224	635	429	20	14
		13	3223	14	14.39	10	6.46	41.79	2	40	2.39	224	889	391	20	14
		14	19482	57.5	86.97	255	77.43	5995.78	5	255	14.48	224	878	423	20	14
		15	2800	12	12.5	8	6.62	43.8	1	37	2.08	224	658	492	20	14
		16	11231	34.5	50.14	16	37.55	1410.08	0	166	8.34	223	638	561	20	14
		Name	Volume	Median Intensity	Average Intensity	Mode Intensity	Std Dev	Variance	Min Intensity	Max Intensity	Percent	Area > Background	Centre X	Centre Y	Width	Height
	10882	1	1677	7	7.49	8	4.16	17.27	0	19	1.74	221	898	282	20	14
		2	12072	35.5	53.89	17	48.62	2363.92	0	250	12.55	223	885	346	20	14
		3	1331	5	5.94	2	4.38	19.22	0	23	1.38	209	683	432	20	14
		4	6730	19	30.04	14	27.73	768.98	0	165	7	221	670	492	20	14
		5	1251	5	5.58	6	4.32	18.68	0	22	1.3	205	909	437	20	14
		6	7791	29	34.78	11	26.54	704.61	0	113	8.1	223	895	512	20	14
		7	1672	7	7.46	4	4.74	22.49	0	25	1.74	220	668	578	20	14
		8	5923	17	26.44	5	24.5	600.42	1	114	6.16	224	659	638	20	14
		9	1528	6	6.82	2	5.04	25.39	0	24	1.59	216	887	587	20	14
		10	10379	34	46.33	12	39.32	1545.94	0	180	10.79	222	865	643	20	14
		11	1823	8	8.14	8	4.79	22.99	0	29	1.9	220	684	714	20	14
		12	4242	15	18.94	2	16.42	269.75	0	81	4.41	221	669	765	20	14
		13	1689	7	7.54	7	5.28	27.85	0	37	1.76	216	920	728	20	14
		14	5933	23	26.49	17	18.46	340.84	0	81	6.17	219	881	761	20	14
		15	3413	15	15.24	10	7.44	55.34	2	42	3.55	224	690	855	20	14
		16	14414	55.5	64.35	35	42.28	1787.72	2	221	14.99	224	661	882	20	14
		17	1554	6	6.94	4	4.84	23.47	0	26	1.62	212	916	834	20	14
		18	12740	44	56.88	37	42.97	1846.32	4	201	13.25	224	869	892	20	14
		Name	Volume	Median Intensity	Average Intensity	Mode Intensity	Std Dev	Variance	Min Intensity	Max Intensity	Percent	Area > Background	Centre X	Centre Y	Width	Height
	10902	1	4159	17	18.57	17	8.63	74.55	2	44	1.06	224	95	362	20	14
		2	13293	30.5	59.34	255	67.16	4510.98	0	255	3.4	223	97	411	20	14
		3	3112	13	13.89	12	6.31	39.81	3	33	0.8	224	301	361	20	14
		4	24809	62.5	110.75	255	99.22	9844.37	1	255	6.35	224	284	429	20	14
		5	3505	16	15.65	17	6.66	44.41	1	37	0.9	224	110	475	20	14
		6	26228	72.5	117.09	255	98.24	9651.08	3	255	6.71	224	111	536	20	14
		7	2752	12	12.29	8	6.23	38.87	2	37	0.7	224	320	493	20	14
		8	30235	104	134.98	255	101.78	10360	4	255	7.74	224	303	541	20	14
		9	3496	15	15.61	17	7.25	52.56	1	40	0.89	224	100	613	20	14
		10	30360	104.5	135.54	255	96.4	9292.1	12	255	7.77	224	109	676	20	14
		11	2071	8	9.25	5	6.25	39.12	0	38	0.53	222	318	621	20	14
		12	31316	116	139.8	255	99.69	9937.28	5	255	8.02	224	309	676	20	14
		13	2415	10	10.78	7	5.88	34.58	0	28	0.62	223	109	756	20	14
		14	27806	81.5	124.13	255	98.96	9792.23	8	255	7.12	224	105	819	20	14
		15	2230	9	9.96	5	6.34	40.16	0	34	0.57	223	300	753	20	14
		16	30088	109	134.32	255	97.89	9581.82	8	255	7.7	224	309	822	20	14
		17	3204	14	14.3	17	7.21	51.98	0	44	0.82	223	150	909	20	14
		18	32394	116	144.62	255	91.04	8289.14	9	255	8.29	224	104	949	20	14
		19	2164	8	9.66	5	6.24	38.97	0	29	0.55	223	306	889	20	14
		20	28241	89	126.08	255	97.89	9582.29	2	255	7.23	224	308	940	20	14
		21	4888	21	21.82	17	9.19	84.5	3	53	1.25	224	681	128	20	14
		22	32942	129.5	147.06	255	90.19	8135	25	255	8.43	224	646	188	20	14
		23	6910	30	30.85	29	10.57	111.8	9	67	1.77	224	862	149	20	14
		24	26829	93	119.77	255	74.16	5499.3	25	255	6.87	224	850	199	20	14
		25	4142	17	18.49	17	8.51	72.38	2	43	1.06	224	665	283	20	14
		26	11031	28	49.25	9	54.9	3014.02	0	255	2.82	223	636	329	20	14
		Name	Volume	Median Intensity	Average Intensity	Mode Intensity	Std Dev	Variance	Min Intensity	Max Intensity	Percent	Area > Background	Centre X	Centre Y	Width	Height
	10908	1	2136	8	9.54	8	5.51	30.36	0	28	2.08	223	329	781	20	14
		2	3636	15.5	16.23	13	10.98	120.56	0	61	3.55	216	341	814	20	14
		3	3888	16	17.36	13	8.26	68.16	3	60	3.79	224	109	893	20	14
		4	6492	24	28.98	17	19.27	371.27	3	114	6.33	224	110	948	20	14
		5	3679	16	16.42	15	7	48.99	3	42	3.59	224	334	922	20	14
		6	25315	101	113.01	255	71.05	5048.43	16	255	24.68	224	339	982	20	14
		7	7502	33	33.49	23	10.29	105.96	10	68	7.31	224	654	284	20	14
		8	25091	89.5	112.01	255	75.93	5765.1	6	255	24.46	224	666	334	20	14
		9	5386	23	24.04	17	9.38	87.92	2	51	5.25	224	873	303	20	14
		10	19434	59.5	86.76	44	70.71	4999.34	2	255	18.95	224	857	345	20	14
		Name	Volume	Median Intensity	Average Intensity	Mode Intensity	Std Dev	Variance	Min Intensity	Max Intensity	Percent	Area > Background	Centre X	Centre Y	Width	Height
	10910	1	2374	9	10.6	5	6.62	43.81	0	31	1.58	221	102	661	20	14
		2	3754	11.5	16.76	7	18.4	338.45	0	103	2.49	215	107	713	20	14
		3	1479	6	6.6	4	4.48	20.07	0	21	0.98	211	306	678	20	14
		4	6513	10	29.08	0	44.02	1938.12	0	217	4.33	204	326	733	20	14
		5	2177	8	9.72	5	6.44	41.44	0	30	1.45	219	113	825	20	14
		6	9895	22.5	44.17	12	53.1	2820.13	1	250	6.57	224	118	853	20	14
		7	1514	5	6.76	3	5.19	26.9	0	24	1.01	216	344	806	20	14
		8	6997	14	31.24	4	39.02	1522.31	0	186	4.65	218	323	857	20	14
		9	2399	10	10.71	8	6.11	37.32	1	31	1.59	224	115	930	20	14
		10	5984	21	26.71	7	21.7	470.75	0	110	3.97	222	105	981	20	14
		11	1541	6	6.88	4	4.34	18.8	0	24	1.02	216	310	916	20	14
		12	5813	17	25.95	13	23.32	543.63	0	127	3.86	222	308	987	20	14
		13	3646	15	16.28	17	7	49	0	35	2.42	223	672	114	20	14
		14	12608	33	56.29	17	57.37	3291.2	0	255	8.37	222	678	160	20	14
		15	3761	16	16.79	17	7.06	49.88	4	40	2.5	224	893	115	20	14
		16	12597	37.5	56.24	11	46.62	2173.88	4	195	8.37	224	882	165	20	14
		17	2856	12	12.75	7	6.05	36.6	2	36	1.9	224	662	247	20	14
		18	12301	32	54.92	17	56.38	3179.06	0	255	8.17	223	669	288	20	14
		19	2780	12	12.41	7	6.53	42.59	1	40	1.85	224	892	244	20	14
		20	10959	38.5	48.92	17	39.68	1574.53	2	214	7.28	224	881	284	20	14
		21	2559	10	11.42	9	6.01	36.07	1	34	1.7	224	687	371	20	14
		22	10473	26	46.75	7	50.7	2570.89	0	232	6.96	221	663	417	20	14
		23	1880	7	8.39	7	5.01	25.13	0	26	1.25	223	878	385	20	14
		24	7753	21	34.61	17	36.87	1359.34	0	212	5.15	222	878	415	20	14
		25	2101	9	9.38	7	5.59	31.23	0	32	1.4	219	663	509	20	14
		26	5524	13	24.66	0	29.73	883.74	0	155	3.67	211	644	556	20	14
		27	2547	10	11.37	7	6.39	40.84	1	35	1.69	224	892	528	20	14
		28	5760	14	25.71	5	32.49	1055.38	0	161	3.83	219	870	566	20	14
		Name	Volume	Median Intensity	Average Intensity	Mode Intensity	Std Dev	Variance	Min Intensity	Max Intensity	Percent	Area > Background	Centre X	Centre Y	Width	Height
	10911	1	2099	8	9.37	7	5.53	30.56	1	40	0.53	224	101	607	20	14
		2	4222	11	18.85	5	25.16	632.9	0	153	1.07	214	131	671	20	14
		3	2514	10	11.22	4	6.88	47.31	1	34	0.64	224	316	625	20	14
		4	14468	26	64.59	255	81.22	6596.81	1	255	3.68	224	324	680	20	14
		5	1988	8	8.88	5	5.83	33.98	0	35	0.51	218	122	746	20	14
		6	14004	23	62.52	255	81.44	6632.03	0	255	3.56	223	115	801	20	14
		7	2272	9	10.14	8	5.42	29.33	1	28	0.58	224	312	767	20	14
		8	19641	38	87.68	255	93.35	8713.83	0	255	4.99	221	315	815	20	14
		9	2459	10	10.98	5	6.58	43.23	0	35	0.63	221	121	887	20	14
		10	18707	36	83.51	255	89.29	7973.38	0	255	4.76	222	111	932	20	14
		11	2360	10	10.54	10	5.84	34.1	1	31	0.6	224	301	898	20	14
		12	18473	37	82.47	255	90.99	8278.37	0	255	4.7	222	304	952	20	14
		13	5097	21	22.75	17	9.95	99.05	4	61	1.3	224	687	130	20	14
		14	26966	78	120.38	255	99.07	9815.41	0	255	6.86	222	691	180	20	14
		15	3796	15	16.95	9	9.2	84.59	1	50	0.97	224	879	128	20	14
		16	22971	77	102.55	255	77.34	5981.89	5	255	5.84	224	914	189	20	14
		17	3592	15	16.04	17	7.65	58.53	1	39	0.91	224	704	262	20	14
		18	26697	78.5	119.18	255	90.72	8230.45	10	255	6.79	224	686	325	20	14
		19	3406	15	15.21	17	6.71	45.02	1	39	0.87	224	915	288	20	14
		20	27867	86.5	124.41	255	95.94	9205.41	3	255	7.09	224	897	332	20	14
		21	2636	11	11.77	11	5.52	30.52	0	33	0.67	223	708	366	20	14
		22	32540	122	145.27	255	96.9	9388.69	8	255	8.27	224	686	430	20	14
		23	3835	16	17.12	12	7.9	62.45	2	53	0.98	224	903	427	20	14
		24	29678	97	132.49	255	98.5	9703.03	3	255	7.55	224	898	477	20	14
		25	2914	12	13.01	12	7.29	53.21	0	39	0.74	221	676	520	20	14
		26	28528	93.5	127.36	255	95.85	9186.97	4	255	7.25	224	666	570	20	14
		27	3441	15	15.36	13	7.51	56.37	0	41	0.88	223	885	555	20	14
		28	24906	72	111.19	255	93.82	8802.17	2	255	6.33	224	873	605	20	14
		29	3245	14	14.49	15	7.34	53.88	0	41	0.83	222	672	640	20	14
		30	22550	65	100.67	255	88.43	7819.31	4	255	5.73	224	651	697	20	14
		31	4033	17	18	11	7.86	61.82	3	38	1.03	224	857	689	20	14
		32	11331	24.5	50.58	17	63.26	4001.41	0	255	2.88	222	864	736	20	14
		Name	Volume	Median Intensity	Average Intensity	Mode Intensity	Std Dev	Variance	Min Intensity	Max Intensity	Percent	Area > Background	Centre X	Centre Y	Width	Height
	10913	1	3574	15.5	15.96	14	6.98	48.73	2	43	1.2	224	104	718	20	14
		2	12773	27	57.02	255	68.87	4742.62	2	255	4.29	224	113	776	20	14
		3	3813	16	17.02	15	7.45	55.45	2	41	1.28	224	328	738	20	14
		4	19043	44.5	85.01	255	87.77	7703.57	3	255	6.4	224	308	785	20	14
		5	12410	55	55.4	49	17.44	304.21	20	138	4.17	224	93	866	20	14
		6	28754	101	128.37	255	79.47	6315.85	15	255	9.66	224	108	898	20	14
		7	4592	20	20.5	21	7.79	60.74	5	43	1.54	224	296	871	20	14
		8	19411	49	86.66	255	82.27	6768.14	0	255	6.52	223	316	914	20	14
		9	3980	17	17.77	11	8.19	67.08	4	48	1.34	224	640	74	20	14
		10	26870	88	119.96	255	90.78	8240.72	2	255	9.02	224	658	127	20	14
		11	3922	17	17.51	14	7.18	51.56	4	47	1.32	224	848	89	20	14
		12	27647	91	123.42	255	90.31	8156.42	12	255	9.28	224	864	132	20	14
		13	3343	14	14.92	14	7.05	49.67	4	50	1.12	224	672	194	20	14
		14	27079	87.5	120.89	255	96.62	9334.89	0	255	9.09	223	655	251	20	14
		15	3380	15	15.09	17	6.51	42.4	3	34	1.14	224	857	222	20	14
		16	30014	105	133.99	255	95.21	9064.97	8	255	10.08	224	853	264	20	14
		17	2930	12	13.08	12	6.14	37.73	2	41	0.98	224	636	335	20	14
		18	32447	140	144.85	255	92.22	8503.79	12	255	10.9	224	655	375	20	14
		19	3623	16	16.17	17	7.28	53.01	1	37	1.22	224	877	352	20	14
		20	28169	90	125.75	255	94.32	8896.79	11	255	9.46	224	853	384	20	14
		Name	Volume	Median Intensity	Average Intensity	Mode Intensity	Std Dev	Variance	Min Intensity	Max Intensity	Percent	Area > Background	Centre X	Centre Y	Width	Height
	10914	1	5028	21	22.45	19	8.83	78.02	6	53	1.77	224	408	972	20	14
		2	16082	37	71.79	255	72.78	5296.45	1	255	5.65	224	383	1026	20	14
		3	3111	13	13.89	10	6.33	40.08	1	34	1.09	224	154	1099	20	14
		4	24227	64.5	108.16	255	93.21	8688.45	4	255	8.52	224	170	1158	20	14
		5	5055	21	22.57	20	8.33	69.41	4	57	1.78	224	395	1090	20	14
		6	23722	65.5	105.9	255	95.89	9195.01	3	255	8.34	224	375	1148	20	14
		7	7843	34	35.01	34	11.48	131.76	10	68	2.76	224	700	315	20	14
		8	28836	103.5	128.73	255	81.64	6664.42	16	255	10.14	224	714	371	20	14
		9	5036	21	22.48	17	8.73	76.28	7	57	1.77	224	942	323	20	14
		10	28215	94	125.96	255	90.74	8234	7	255	9.92	224	916	360	20	14
		11	3745	17	16.72	17	8.11	65.84	2	46	1.32	224	720	428	20	14
		12	30642	113	136.79	255	84.84	7198.64	13	255	10.77	224	726	504	20	14
		13	3172	13	14.16	7	8.06	64.91	0	43	1.12	223	933	455	20	14
		14	28280	98.5	126.25	255	90.02	8103.47	17	255	9.94	224	928	501	20	14
		15	5454	23	24.35	16	9.81	96.17	3	63	1.92	224	675	577	20	14
		16	31736	114	141.68	255	84.09	7071.25	20	255	11.16	224	698	636	20	14
		17	3032	13	13.54	12	5.93	35.13	1	30	1.07	224	946	577	20	14
		18	31216	116.5	139.36	255	89.23	7961.88	11	255	10.97	224	920	624	20	14
		Name	Volume	Median Intensity	Average Intensity	Mode Intensity	Std Dev	Variance	Min Intensity	Max Intensity	Percent	Area > Background	Centre X	Centre Y	Width	Height
	10923	1	2949	12.5	13.17	9	6.94	48.17	1	44	3.9	224	315	681	20	14
		2	6611	16	29.51	20	42.13	1775.09	0	255	8.75	222	336	733	20	14
		3	2811	12	12.55	14	6.14	37.72	1	31	3.72	224	120	817	20	14
		4	12593	22	56.22	255	71.94	5175.3	0	255	16.67	221	123	876	20	14
		5	2456	11	10.96	11	6.32	39.88	0	35	3.25	223	343	826	20	14
		6	20311	43	90.67	255	92.41	8540.06	0	255	26.89	223	344	891	20	14
		7	3223	14	14.39	15	6.65	44.16	3	48	4.27	224	683	101	20	14
		8	6365	18	28.42	6	31.14	969.98	0	140	8.43	217	669	186	20	14
		9	2431	10	10.85	11	5.86	34.38	1	31	3.22	224	913	147	20	14
		10	6026	19	26.9	5	24.72	610.91	0	126	7.98	222	886	189	20	14
		11	2486	10	11.1	11	6.95	48.33	0	36	3.29	223	697	259	20	14
		12	7260	21	32.41	10	31.87	1015.94	0	165	9.61	222	678	317	20	14
		Name	Volume	Median Intensity	Average Intensity	Mode Intensity	Std Dev	Variance	Min Intensity	Max Intensity	Percent	Area > Background	Centre X	Centre Y	Width	Height
	10926	1	2209	9	9.86	9	6.36	40.42	0	35	1.28	218	342	571	20	14
		2	3438	12	15.35	0	15.47	239.4	0	102	1.99	210	339	606	20	14
		3	2165	8	9.67	8	6.19	38.28	0	34	1.25	221	137	678	20	14
		4	4054	14	18.1	6	15.7	246.54	0	75	2.34	223	129	722	20	14
		5	2736	11.5	12.21	12	6.88	47.27	0	39	1.58	223	344	706	20	14
		6	10809	25.5	48.25	12	52.46	2752.46	1	249	6.25	224	330	739	20	14
		7	1956	8	8.73	7	5.53	30.56	0	33	1.13	220	146	817	20	14
		8	20296	50.5	90.61	255	82.32	6776.08	5	255	11.74	224	116	857	20	14
		9	2913	12	13	12	6.27	39.37	0	36	1.68	223	340	831	20	14
		10	18791	55.5	83.89	19	65.99	4355.26	5	255	10.87	224	321	875	20	14
		11	1876	7.5	8.38	5	5.86	34.37	0	28	1.08	215	107	938	20	14
		12	22682	80	101.26	255	70.31	4943.56	9	255	13.12	224	101	979	20	14
		13	2536	11	11.32	12	6.62	43.82	0	39	1.47	221	312	939	20	14
		14	13880	57.5	61.96	17	36.38	1323.55	7	167	8.03	224	313	997	20	14
		15	4252	18	18.98	19	8.73	76.25	2	52	2.46	224	634	149	20	14
		16	20555	69	91.76	255	68.67	4715.64	11	255	11.89	224	674	195	20	14
		17	2067	9	9.23	7	5.31	28.19	0	33	1.2	222	883	145	20	14
		18	8316	27.5	37.13	14	27.52	757.27	1	127	4.81	224	886	195	20	14
		19	2041	8	9.11	7	5.44	29.57	0	26	1.18	219	649	269	20	14
		20	25348	83.5	113.16	255	84.93	7213.82	11	255	14.66	224	677	320	20	14
		Name	Volume	Median Intensity	Average Intensity	Mode Intensity	Std Dev	Variance	Min Intensity	Max Intensity	Percent	Area > Background	Centre X	Centre Y	Width	Height
	10928	1	4620	19	20.63	17	8.94	79.93	5	52	1.9	224	356	509	20	14
		2	6027	20.5	26.91	9	23.82	567.62	0	133	2.48	217	350	547	20	14
		3	3883	17	17.33	14	7.75	60.09	0	46	1.6	223	348	630	20	14
		4	7045	23.5	31.45	12	30.37	922.07	0	204	2.9	223	334	671	20	14
		5	3658	16	16.33	13	7.3	53.24	3	37	1.5	224	114	759	20	14
		6	13798	32.5	61.6	255	71.58	5123.36	2	255	5.67	224	125	804	20	14
		7	4459	19	19.91	18	8.22	67.55	4	54	1.83	224	356	752	20	14
		8	16115	36	71.94	255	78.39	6144.8	0	255	6.62	223	314	803	20	14
		9	5300	22	23.66	22	8.44	71.18	9	60	2.18	224	135	899	20	14
		10	24544	72	109.57	255	83	6889.61	5	255	10.09	224	123	932	20	14
		11	5686	24	25.38	23	9.98	99.65	3	56	2.34	224	352	886	20	14
		12	23258	72	103.83	255	78.1	6099.25	11	255	9.56	224	318	933	20	14
		13	3990	17	17.81	15	8.04	64.57	3	52	1.64	224	729	118	20	14
		14	13197	56	58.92	48	23.58	555.95	14	127	5.42	224	681	161	20	14
		15	3620	15	16.16	9	7.07	50.04	2	46	1.49	224	896	115	20	14
		16	14306	58	63.87	64	29	840.79	11	148	5.88	224	885	166	20	14
		17	2774	11	12.38	7	6.43	41.37	1	41	1.14	224	681	226	20	14
		18	14609	51	65.22	31	45.16	2039.66	8	221	6	224	663	284	20	14
		19	3785	16	16.9	11	7.26	52.77	2	45	1.56	224	917	243	20	14
		20	24066	87	107.44	255	70.44	4962.33	18	255	9.89	224	870	299	20	14
		21	3262	14	14.56	17	7.03	49.48	0	40	1.34	223	680	357	20	14
		22	19084	51	85.2	255	80.81	6530.36	3	255	7.84	224	669	421	20	14
		23	3533	14	15.77	12	7.2	51.77	4	40	1.45	224	897	363	20	14
		24	18695	50	83.46	255	77.77	6047.68	6	255	7.68	224	877	417	20	14
		Name	Volume	Median Intensity	Average Intensity	Mode Intensity	Std Dev	Variance	Min Intensity	Max Intensity	Percent	Area > Background	Centre X	Centre Y	Width	Height
	10936	1	2629	11	11.74	8	6.28	39.38	0	26	9.46	221	689	163	20	14
		2	2135	8	9.53	8	6.19	38.32	0	36	7.68	221	688	207	20	14
		3	2581	11	11.52	9	6.29	39.55	1	33	9.29	224	932	159	20	14
		4	2182	8	9.74	4	6.79	46.14	0	35	7.85	220	919	204	20	14
		5	2541	11	11.34	12	6.13	37.58	0	38	9.14	221	700	296	20	14
		6	3198	12	14.28	13	10.57	111.73	0	65	11.51	220	676	357	20	14
		7	2203	9	9.83	4	5.94	35.31	0	29	7.93	222	934	312	20	14
		8	5464	15.5	24.39	8	23.81	567.05	0	129	19.66	218	915	364	20	14
		9	1946	7	8.69	7	5.31	28.2	0	28	7	222	696	467	20	14
		10	2917	11	13.02	7	10.28	105.74	0	46	10.49	212	678	507	20	14
		Name	Volume	Median Intensity	Average Intensity	Mode Intensity	Std Dev	Variance	Min Intensity	Max Intensity	Percent	Area > Background	Centre X	Centre Y	Width	Height
	10938	1	2976	12	13.29	12	6.6	43.51	1	33	1.37	224	166	845	20	14
		2	8893	32	39.7	15	25.94	672.78	3	118	4.1	224	164	907	20	14
		3	2516	10	11.23	5	6.92	47.94	0	33	1.16	223	354	848	20	14
		4	30125	114.5	134.49	255	82.02	6727.56	11	255	13.88	224	367	900	20	14
		5	3901	16	17.42	15	8.42	70.83	0	49	1.8	223	162	992	20	14
		6	14353	59.5	64.08	33	33.11	1096.32	11	163	6.61	224	167	1052	20	14
		7	2794	12	12.47	9	6.92	47.93	2	42	1.29	224	379	1004	20	14
		8	30044	117.5	134.13	255	76.57	5862.59	14	255	13.84	224	375	1047	20	14
		9	4968	21	22.18	17	8.51	72.35	4	52	2.29	224	208	1140	20	14
		10	15397	66	68.74	85	29.74	884.29	14	170	7.09	224	174	1191	20	14
		11	3805	17	16.99	17	6.94	48.11	2	37	1.75	224	410	1144	20	14
		12	31049	123.5	138.61	255	81.5	6642.32	20	255	14.31	224	385	1187	20	14
		13	2541	11	11.34	9	5.28	27.9	1	29	1.17	224	744	302	20	14
		14	15971	51	71.3	12	60.29	3635.23	4	255	7.36	224	730	357	20	14
		15	2471	10	11.03	11	5.59	31.22	0	28	1.14	223	933	308	20	14
		16	5644	21	25.2	13	17.54	307.79	1	98	2.6	224	945	357	20	14
		17	1442	6	6.44	4	4.37	19.14	0	21	0.66	214	778	449	20	14
		18	15635	50.5	69.8	15	59.84	3580.45	2	255	7.2	224	729	491	20	14
		19	1628	6	7.27	5	5.11	26.07	0	25	0.75	214	930	455	20	14
		20	7685	21	34.31	12	32.79	1075.28	0	142	3.54	222	948	493	20	14
		21	1431	6	6.39	4	4.63	21.44	0	25	0.66	216	748	580	20	14
		22	11770	23.5	52.54	9	63.73	4061.15	0	255	5.42	221	737	630	20	14
		Name	Volume	Median Intensity	Average Intensity	Mode Intensity	Std Dev	Variance	Min Intensity	Max Intensity	Percent	Area > Background	Centre X	Centre Y	Width	Height
	10940	1	2226	9	9.94	8	6.07	36.89	0	36	1.85	223	839	189	20	14
		2	8456	26	37.75	10	39.57	1565.7	2	255	7.03	224	855	240	20	14
		3	1836	7	8.2	5	5.25	27.58	0	26	1.53	220	880	342	20	14
		4	15574	37	69.53	255	73.7	5432.12	3	255	12.95	224	860	385	20	14
		5	1452	6	6.48	3	5	25	0	29	1.21	206	651	472	20	14
		6	11032	33	49.25	7	47.17	2224.7	0	235	9.17	223	641	518	20	14
		7	1637	6	7.31	5	4.71	22.21	0	21	1.36	220	857	473	20	14
		8	12526	30	55.92	12	56.59	3202.51	1	255	10.42	224	848	522	20	14
		9	1380	5	6.16	5	4.85	23.48	0	26	1.15	208	657	628	20	14
		10	11408	36	50.93	16	46.16	2130.99	3	197	9.49	224	638	664	20	14
		11	1575	6	7.03	6	4.93	24.34	0	22	1.31	211	858	629	20	14
		12	13832	32.5	61.75	16	65.09	4236.13	1	255	11.5	224	848	663	20	14
		13	1329	5	5.93	3	4.77	22.75	0	23	1.11	211	674	753	20	14
		14	12887	34	57.53	13	58.11	3376.31	3	255	10.72	224	662	796	20	14
		15	1509	6	6.74	4	4.48	20.09	0	21	1.25	217	859	760	20	14
		16	10738	26.5	47.94	9	52.12	2716.7	2	255	8.93	224	867	795	20	14
		17	2208	9	9.86	7	5.45	29.66	0	31	1.84	220	607	279	20	14
		18	8661	25	38.67	17	34.74	1207.11	2	151	7.2	224	581	324	20	14
		Name	Volume	Median Intensity	Average Intensity	Mode Intensity	Std Dev	Variance	Min Intensity	Max Intensity	Percent	Area > Background	Centre X	Centre Y	Width	Height
	10947	1	2952	12	13.18	9	6.65	44.21	0	37	0.89	223	345	249	20	14
		2	14302	24	63.85	255	77.9	6067.66	4	255	4.29	224	335	291	20	14
		3	2970	12	13.26	10	6.55	42.92	0	39	0.89	223	173	359	20	14
		4	17411	36	77.73	255	82	6723.55	4	255	5.23	224	145	408	20	14
		5	2901	12	12.95	12	6.38	40.66	1	32	0.87	224	333	388	20	14
		6	21449	47.5	95.75	255	95.46	9112.15	0	255	6.44	222	332	420	20	14
		7	3790	17	16.92	12	8.21	67.37	2	45	1.14	224	121	484	20	14
		8	17383	52	77.6	28	66.89	4474.21	6	255	5.22	224	137	535	20	14
		9	3552	15	15.86	17	7.13	50.8	2	49	1.07	224	337	514	20	14
		10	23434	57	104.62	255	93.22	8689.65	4	255	7.03	224	322	553	20	14
		11	3913	17	17.47	17	7.66	58.67	3	40	1.17	224	110	614	20	14
		12	21405	67	95.56	255	75.56	5708.98	6	255	6.43	224	129	658	20	14
		13	3655	15	16.32	10	8.23	67.68	2	44	1.1	224	300	644	20	14
		14	16205	35	72.34	255	81.37	6620.43	1	255	4.86	224	307	677	20	14
		15	4361	18	19.47	17	8.15	66.42	4	62	1.31	224	104	739	20	14
		16	26441	88	118.04	255	86.76	7527.01	9	255	7.94	224	124	788	20	14
		17	3426	14	15.29	12	8.44	71.2	0	51	1.03	223	338	752	20	14
		18	27698	94	123.65	255	91.55	8380.81	10	255	8.31	224	325	790	20	14
		19	7679	34	34.28	34	11.39	129.79	6	67	2.31	224	109	867	20	14
		20	31223	115	139.39	255	88.13	7767.42	22	255	9.37	224	115	907	20	14
		21	4382	19	19.56	17	7.74	59.88	6	53	1.32	224	360	868	20	14
		22	29347	95.5	131.01	255	89.17	7950.95	11	255	8.81	224	336	909	20	14
		23	3700	16	16.52	17	6.71	45.06	3	45	1.11	224	644	144	20	14
		24	17300	44	77.23	255	78.97	6235.87	3	255	5.19	224	646	182	20	14
		25	2993	13	13.36	10	6.64	44.11	0	33	0.9	223	659	266	20	14
		26	8788	18	39.23	13	53.93	2908.26	0	255	2.64	222	640	309	20	14
		27	4150	18	18.53	12	8.31	69.01	0	48	1.25	223	912	288	20	14
		28	6319	15	28.21	13	34.31	1177.26	0	171	1.9	219	865	322	20	14
		Name	Volume	Median Intensity	Average Intensity	Mode Intensity	Std Dev	Variance	Min Intensity	Max Intensity	Percent	Area > Background	Centre X	Centre Y	Width	Height
	10992	1	2122	8.5	9.47	5	6.24	38.99	0	28	1.02	219	336	682	20	14
		2	12203	22	54.48	255	71.62	5128.74	0	255	5.88	223	345	743	20	14
		3	2210	9	9.87	7	5.4	29.21	1	26	1.06	224	123	814	20	14
		4	13963	26	62.33	255	73.85	5453.98	2	255	6.73	224	116	875	20	14
		5	1966	8	8.78	4	5.07	25.69	0	24	0.95	222	333	832	20	14
		6	21031	47	93.89	255	94.73	8973.68	0	255	10.13	223	307	878	20	14
		7	3000	12	13.39	10	7.51	56.34	0	41	1.45	222	642	119	20	14
		8	22735	61.5	101.5	255	90.14	8125.21	5	255	10.96	224	652	174	20	14
		9	1510	5	6.74	3	5.34	28.53	0	27	0.73	212	863	72	20	14
		10	17149	39.5	76.56	255	78.33	6135.89	1	255	8.26	224	857	158	20	14
		11	2375	10	10.6	7	5.91	34.93	1	36	1.14	224	687	238	20	14
		12	18869	44.5	84.24	255	84.22	7092.61	0	255	9.09	223	657	305	20	14
		13	1553	5	6.93	5	4.9	24	0	27	0.75	220	884	240	20	14
		14	18089	33.5	80.75	255	91.13	8304.58	2	255	8.72	224	857	288	20	14
		15	2140	9	9.55	9	6.15	37.77	0	32	1.03	223	673	380	20	14
		16	21515	51	96.05	255	91.92	8449.19	1	255	10.37	224	665	437	20	14
		17	1846	7	8.24	4	5.55	30.85	0	25	0.89	220	865	391	20	14
		18	21237	50	94.81	255	92.82	8616.41	0	255	10.23	223	862	439	20	14
		19	2439	10	10.89	7	5.85	34.18	0	33	1.18	223	861	525	20	14
		20	19562	41	87.33	255	90.07	8112.31	1	255	9.43	224	860	575	20	14
		Name	Volume	Median Intensity	Average Intensity	Mode Intensity	Std Dev	Variance	Min Intensity	Max Intensity	Percent	Area > Background	Centre X	Centre Y	Width	Height
	11008	1	5217	22	23.29	17	10.35	107.18	2	63	11.6	224	101	747	20	14
		2	7028	27	31.38	17	16.77	281.1	4	97	15.62	224	99	799	20	14
		3	2989	12	13.34	11	7	49.02	1	42	6.64	224	294	765	20	14
		4	29756	115.5	132.84	255	83.79	7020.89	18	255	66.14	224	316	803	20	14
		Name	Volume	Median Intensity	Average Intensity	Mode Intensity	Std Dev	Variance	Min Intensity	Max Intensity	Percent	Area > Background	Centre X	Centre Y	Width	Height
	10628	3	2711	11	12.1	10	6.99	48.85	1	46	2.17	224	138	259	20	14
		4	6624	21	29.57	17	23.43	549.02	3	110	5.3	224	139	317	20	14
		5	4107	17	18.33	17	7.39	54.68	5	48	3.29	224	357	261	20	14
		6	13248	44.5	59.14	35	39.24	1539.43	9	192	10.61	224	345	316	20	14
		7	3147	13	14.05	8	6.52	42.5	3	45	2.52	224	141	409	20	14
		8	5283	17	23.58	14	18.45	340.41	0	91	4.23	223	132	456	20	14
		9	4091	17	18.26	17	7.45	55.45	5	53	3.28	224	344	419	20	14
		10	13230	44	59.06	19	45.17	2040.06	5	228	10.59	224	344	457	20	14
		11	3527	16	15.75	11	6.72	45.19	3	41	2.82	224	120	555	20	14
		12	5498	19	24.54	15	18.89	357	0	94	4.4	219	124	589	20	14
		13	4406	18	19.67	17	8.11	65.82	6	46	3.53	224	340	559	20	14
		14	9338	32	41.69	4	34.53	1192.22	0	161	7.48	221	326	604	20	14
		15	2550	10	11.38	7	5.98	35.81	0	34	2.04	223	138	678	20	14
		16	7118	24.5	31.78	12	22.63	512.07	3	118	5.7	224	113	722	20	14
		17	3368	14	15.04	9	7.78	60.54	2	42	2.7	224	335	716	20	14
		18	12157	37.5	54.27	29	46.2	2134.81	2	206	9.73	224	327	746	20	14
		19	2194	10	9.79	12	5.43	29.49	0	27	1.76	221	121	807	20	14
		20	4296	16	19.18	10	13.91	193.57	0	75	3.44	220	96	852	20	14
		21	3131	13	13.98	12	7.22	52.11	0	44	2.51	223	323	851	20	14
		22	10008	23	44.68	4	52.44	2749.97	0	231	8.01	221	311	889	20	14
		23	1843	7	8.23	5	5.43	29.48	0	30	1.48	222	112	942	20	14
		24	3011	9	13.44	5	12.51	156.62	0	62	2.41	218	102	989	20	14

## Sheet: raw data 2
		Average intensity	Intensity (ave int-background)			Average intensity	Intensity (ave int-background)			Average intensity	Intensity (ave int-background)			Average intensity	Intensity (ave int-background)			Average intensity	Intensity (ave int-background)			Average intensity	Intensity (ave int-background)			Average intensity	Intensity (ave int-background)			Average intensity	Intensity (ave int-background)			Average intensity	Intensity (ave int-background)			Average intensity	Intensity (ave int-background)			Average intensity	Intensity (ave int-background)			Average intensity	Intensity (ave int-background)
10630	Background	19.17		10604	Background	18.7		10621	Background	19.9		10622	Background	23.28		10623	Background	32.17		10630	1	19.28		10633	1	19.22		10655	1	21.8		10656	Background	24.84		10739	Background	20.97		10747	Background	22.75		10768	Background	17.41		10771	Background
	Signal	34.1	14.93		Signal	20.59	1.89		Signal	33.29	13.39		Signal	60.95	37.67		Signal	70.15	37.98		2	32.79	13.51		2	49.63	30.41		2	40.89	19.09		Signal	79.06	54.22		Signal	122.97	102		Signal	39.55	16.8		Signal	38.79	21.38		Signal
	Background	13.97			Background	15.05			Background	18.42			Background	21.87			Background	24.18			3	14.3			3	22.04			3	19.39			Background	23.83			Background	22.36			Background	19.66			Background	18.86			Background
	Signal	46.94	32.97		Signal	15.45	0.4		Signal	100.26	81.84		Signal	88.79	66.92		Signal	69.35	45.17		4	47.62	33.32		4	44.33	22.29		4	67.76	48.37		Signal	129.1	105.27		Signal	130.33	107.97		Signal	96.15	76.49		Signal	28.29	9.43		Signal
	Background	21.86			Background	20.93			Background	16.63			Background	33.04			Background	22.87			5	22.29			5	41.42			5	21.85			Background	26.63			Background	20.64			Background	30.23			Background	28.36			Background
	Signal	46.02	24.16		Signal	53.78	32.85		Signal	35.78	19.15		Signal	75.2	42.16		Signal	48.18	25.31		6	46.02	23.73		6	35.46	-5.96		6	68.79	46.94		Signal	142.32	115.69		Signal	148.17	127.53		Signal	95.07	64.84		Signal	43.96	15.6		Signal
	Background	23.72			Background	17.06			Background	16.83			Background	33.68			Background	24.17			7	24.75			7	46.28			7	19.14			Background	28.96			Background	22.76			Background	26.37			Background	29.92			Background
	Signal	50.1	26.38		Signal	46.16	29.1		Signal	74.35	57.52		Signal	127.72	94.04		Signal	85.56	61.39		8	49.21	24.46		8	62.63	16.35		8	68.08	48.94		Signal	154.07	125.11		Signal	132.2	109.44		Signal	112.5	86.13		Signal	66.66	36.74		Signal
	Background	17.51							Background	15.59			Background	34.65			Background	21.77			9	15.24			9	25.86			9	37.79			Background	27.05			Background	21.95			Background	22.11			Background	18.29			Background
	Signal	48.89	31.38						Signal	31.69	16.1		Signal	89.17	54.52		Signal	51.23	29.46		10	49	33.76		10	34.31	8.45		10	150.41	112.62		Signal	143.17	116.12		Signal	144.09	122.14		Signal	69.63	47.52		Signal	29.69	11.4		Signal
	Background	20.21							Background	17.79			Background	15.34			Background	19.16			11	14.53			11	25.58			11	47.15			Background	22.49			Background	17.9			Background	17.6			Background	21.67			Background
	Signal	49.66	29.45						Signal	92.08	74.29		Signal	42.9	27.56		Signal	66.21	47.05		12	49.38	34.85		12	76.94	51.36		12	159.9	112.75		Signal	40.57	18.08		Signal	150.18	132.28		Signal	48.53	30.93		Signal	33.33	11.66		Signal
	Background	16.83											Background	15.88			Background	23.27			13	14.05			13	17.29			13	35.69			Background	24.63			Background	29.21			Background	18.09			Background	12.47			Background
	Signal	34.14	17.31										Signal	27.21	11.33		Signal	39.18	15.91		14	35.35	21.3		14	38.16	20.87		14	180.03	144.34		Signal	56.2	31.57		Signal	169.75	140.54		Signal	59.01	40.92		Signal	35.06	22.59		Signal
	Background	14.91											Background	13.46			Background	24.81			15	13.38							15	26.18			Background	17.33			Background	22.99			Background	19.05			Background	13.23			Background
	Signal	51.89	36.98										Signal	47.72	34.26		Signal	103.34	78.53		16	52.27	38.89						16	143.18	117		Signal	29.42	12.09		Signal	166.41	143.42		Signal	62.59	43.54		Signal	43.29	30.06		Signal
	Background	13.8											Background	16.62			Background	21.05			17	15.08							17	40.66			Background	21.74			Background	23.46			Background	22.76							Background
	Signal	25.17	11.37										Signal	33.09	16.47		Signal	90.3	69.25		18	25.31	10.23						18	178.47	137.81		Signal	78.21	56.47		Signal	186.94	163.48		Signal	54.46	31.7						Signal
	Background	17.41											Background	16.16			Background	25.85			19	13.52							19	25.61			Background	18.77			Background	15.37			Background	14.75							Background
	Signal	45.48	28.07										Signal	59.55	43.39		Signal	100.29	74.44		20	45.75	32.23						20	181.71	156.1		Signal	70.12	51.35		Signal	170.49	155.12		Signal	49.88	35.13						Signal
																	Background	22.69											21	53.94			Background	21.4			Background	18.82			Background	18.32
																	Signal	90.8	68.11										22	154.42	100.48		Signal	134.97	113.57		Signal	182.15	163.33		Signal	38.79	20.47
																	Background	21.24															Background	17.57			Background	22.69			Background	16.27
																	Signal	78.05	56.81														Signal	117.91	100.34		Signal	155.09	132.4		Signal	34.89	18.62
																	Background	26.43															Background	21.51
																	Signal	64.7	38.27														Signal	114.92	93.41
																																	Background	19.78
																																	Signal	55.96	36.18
			25.3				16.06				43.715				42.832				49.8215				26.628				20.5386				94.9491				73.5336				133.304				42.7575				19.8575
[truncated: 152 more columns]

## Sheet: filtered data
	10630	10604	10621	10622	10623	10630	10633	10655	10656	10739	10747	10768	10771	10817	10821	10835	10840	10859	10871	10881	10896	10907	10909	10912	10913	10933	10946	10948	10949	10989	11001	10578	10583	10590	10605	10607	10628	10651	10795	10804	10813	10819	10826	10836	10838	10880	10882	10902	10908
	Intensity (ave int-background)	Intensity (ave int-background)	Intensity (ave int-background)	Intensity (ave int-background)	Intensity (ave int-background)	Intensity (ave int-background)	Intensity (ave int-background)	Intensity (ave int-background)	Intensity (ave int-background)	Intensity (ave int-background)	Intensity (ave int-background)	Intensity (ave int-background)	Intensity (ave int-background)	Intensity (ave int-background)	Intensity (ave int-background)	Intensity (ave int-background)	Intensity (ave int-background)	Intensity (ave int-background)	Intensity (ave int-background)	Intensity (ave int-background)	Intensity (ave int-background)	Intensity (ave int-background)	Intensity (ave int-background)	Intensity (ave int-background)	Intensity (ave int-background)	Intensity (ave int-background)	Intensity (ave int-background)	Intensity (ave int-background)	Intensity (ave int-background)	Intensity (ave int-background)	Intensity (ave int-background)	Intensity (ave int-background)	Intensity (ave int-background)	Intensity (ave int-background)	Intensity (ave int-background)	Intensity (ave int-background)	Intensity (ave int-background)	Intensity (ave int-background)	Intensity (ave int-background)	Intensity (ave int-background)	Intensity (ave int-background)	Intensity (ave int-background)	Intensity (ave int-background)	Intensity (ave int-background)	Intensity (ave int-background)	Intensity (ave int-background)	Intensity (ave int-background)	Intensity (ave int-background)	Intensity (ave int-background)
	32.97	0.4	81.84	66.92	45.17	33.32	22.29	48.37	105.27	107.97	76.49	9.43	55.34	-7.12	45.38	48.99	1.84	3.47	51.49	104.01	28.23	95.55	55.53	18.95	84.44	76.77	93.61	69.9	46.56	38.52	29.8	18.44	21.85	2.5	15.02	17.33	0	5.47	66.62	31.39	65.3	43	52.69	54.1	25.25	55.26	24.1	96.86	11.62
	26.38	29.1	57.52	94.04	61.39	24.46	16.35	48.94	125.11	109.44	86.13	36.74	86.72	15.64	53.35	18.79	13.48	7.5	58.7	16.82	20.78	10.83	26.44	30.98	166.04	140.9	49.71	84.61	-4.44	67.54	23.57	8.1	12.81	2.66	27.69	40.09	0	37.41	69.04	32.46	59.71	68.96	65.48	54.28	12.28	55.49	18.98	122.69	78.52
	36.98	0	0	34.26	78.53	38.89	0	117	12.09	143.42	43.54	30.06	79.31	0	36.93	28.12	0	12.73	16.62	55.44	53.86	36.22	0	112.7	173.48	131.65	108.61	122.58	0	105.13	0	46.79	41.41	2.56	75.06	85.21	0	0	0	34.62	26.44	0	111.12	23.56	23.3	37.64	49.11	124.36	0
	28.07	0	0	43.39	74.44	32.23	0	156.1	51.35	155.12	35.13	0	115.9	0	113.43	35.67	0	34.91	24.95	52.25	49.37	112.72	0	118.34	0	154.38	111.58	98.11	0	0	0	42.79	63.54	0	75.24	87.49	0	0	0	0	37.34	0	0	-31.95	21.4	0	0	116.42	0
	29.45	0	74.29	27.56	47.05	34.85	51.36	112.75	18.08	132.28	30.93	11.66	91.64	0	106.9	21.41	34.33	15.17	24.69	38.81	33.3	32.68	0	72.05	171.82	132.64	44.61	94.73	7.25	43.05	14.94	12.7	22.99	1.19	36.11	82.47	0	51.39	0	37.73	49.37	80.32	99.8	16.76	18.09	34.21	10.8	130.55	0
	17.31	0	0	11.33	15.91	21.3	20.87	144.34	31.57	140.54	40.92	22.59	63.29	0	130.11	29.76	14.85	55.96	12.03	29.4	40.92	81.98	0	97.27	154.3	117.2	59.75	111.59	23.45	69.73	29.48	20.28	54.01	49	27.09	83.04	0	33.45	0	53.48	74.72	19.46	143.74	14.7	31.3	72.58	18.95	113.35	0
	14.93	1.89	13.39	37.67	37.98	13.51	30.41	19.09	54.22	102	16.8	21.38	18.79	-9.54	26.72	10.13	43.16	5.39	25.91	31.89	7.53	46.24	60.16	54.95	36.1	75.21	30.49	36.97	45.05	63.87	26.65	7.9	16.68	37.88	13.13	6.61	11.29	2.94	26.07	17.7	16.64	9.47	10.33	25.19	6.83	43.25	46.4	40.77	6.69
	24.16	32.85	19.15	42.16	25.31	23.73	-5.96	46.94	115.69	127.53	64.84	15.6	88.21	-1.98	53.28	12.23	47.32	18.29	27.35	60.58	34.13	31.2	109.8	47.35	162.94	126.5	139.97	71.34	28.67	40.41	48.08	56.06	33.95	6.38	28.16	35.94	0	4.79	80.83	49.33	103.52	74.14	67.82	52.31	12.88	34.88	29.2	101.44	96.59
	11.37	0	0	16.47	69.25	10.23	0	137.81	56.47	163.48	31.7	0	88.34	0	140.35	50.94	0	47.19	18.08	28.18	22.06	42.75	0	126.03	0	161.31	82.02	120.31	0	106.7	0	48.89	42.61	0	51.6	89.87	0	0	0	0	84.05	0	0	1.77	65.88	0	49.94	130.32	0
	31.38	0	16.1	54.52	29.46	33.76	8.45	112.62	116.12	122.14	47.52	11.4	89.84	5.42	96.82	11.62	36.83	42.83	15.21	29.55	53.2	54.54	4.72	67.14	176.98	131.31	61.8	79.27	9.88	57.78	27.52	26.42	56.16	25.22	22.22	52.26	0	9.09	56.08	28.31	95.21	37.1	64.22	49.33	7.93	37.59	39.51	119.93	62.72
					68.11			100.48	113.57	163.33	20.47					46.16		19.39	30.21	68.85		38.67		98.71		154.84	54.09	62.28				53.87	59.8		55.95	90.53	0	0	0	0	71.02	0	0	-27.33	0	0	0	125.24	0
					56.81			0	100.34	132.4	18.62					0		0	35.5	7.05		83.42		93.93		163.13	88.46	19.15				40.61	0		84.54	74.16	0	0	0	0	28.86	0	0	-43.67	0	0	0	88.92	0
					38.27			0	93.41	0	0					0		0	56.1	18.1		30.16		0		70.07	79.31	0				11.58	0		0	0	0	0	0	0	0	0	0	-28.47	0	0	0	30.76	0
					0			0	36.18	0	0					0		0	22.97	0		51.04		0		0	91.89	0				0	0		0	0	0	0	0	0	0	0	0	10.94	0	0	0	0	0
					0			0	0	0	0					0		0	0	0		8.45		0		0	33.58	0				0	0		0	0	0	0	0	0	0	0	0	0	0	0	0	0	0
					0			0	0	0	0					0		0	0	0		7.22		0		0	0	0				0	0		0	0	0	0	0	0	0	0	0	0	0	0	0	0	0
					0			0	0	0	0					0		0	0	0		0		0		0	0	0				0	0		0	0	0	0	0	0	0	0	0	0	0	0	0	0	0
					0			0	0	0	0					0		0	0	0		0		0		0	0	0				0	0		0	0	0	0	0	0	0	0	0	0	0	0	0	0	0
					0			0	0	0	0					0		0	0	0		0		0		0	0	0				0	0		0	0	0	0	0	0	0	0	0	0	0	0	0	0	0
					0			0	0	0	0					0		0	0	0		0		0		0	0	0				0	0		0	0	0	0	0	0	0	0	0	0	0	0	0	0	0
[truncated: 14 more columns]

## Sheet: 3 highest
Mouse	10630	10604	10621	10622	10623	10630	10633	10655	10656	10739	10747	10768	10771	10817	10821	10835	10840	10859	10871	10881	10896	10907	10909	10912	10913	10933	10946	10948	10949	10989	11001	10578	10583	10590	10605	10607	10628	10651	10795	10804	10813	10819	10826	10836	10838	10880	10882	10902	10908
	36.98	32.85	81.84	94.04	78.53	38.89	51.36	156.1	125.11	163.48	86.13	36.74	115.9	15.64	140.35	50.94	47.32	55.96	58.7	104.01	53.86	112.72	109.8	126.03	176.98	163.13	139.97	122.58	46.56	106.7	48.08	56.06	63.54	49	84.54	90.53	11.29	51.39	80.83	53.48	103.52	80.32	143.74	54.28	65.88	72.58	49.94	130.55	96.59
	32.97	29.1	74.29	66.92	74.44	34.85	30.41	144.34	116.12	163.33	76.49	30.06	91.64	5.42	130.11	48.99	43.16	47.19	56.1	68.85	53.2	95.55	60.16	118.34	173.48	161.31	111.58	120.31	45.05	105.13	29.8	53.87	59.8	37.88	75.24	89.87	0	37.41	69.04	49.33	95.21	74.14	111.12	54.1	31.3	55.49	49.11	130.32	78.52
	31.38	1.89	57.52	54.52	69.25	33.76	22.29	137.81	115.69	155.12	64.84	22.59	89.84	0	113.43	46.16	36.83	42.83	51.49	60.58	49.37	83.42	55.53	112.7	171.82	154.84	108.61	111.59	28.67	69.73	29.48	48.89	56.16	25.22	75.06	87.49	0	33.45	66.62	37.73	84.05	68.96	99.8	52.31	25.25	55.26	46.4	125.24	62.72
[truncated: 14 more columns]

## Sheet: Sheet1
Mouse #	Average of all values	Mouse #
10578	30.3408	10578	WT	veh	56.06	53.87	48.89	52.94		10578	WT	veh
10583	38.71	10583	Δ1	leptin	63.54	59.8	56.16	59.8333		10583	Δ1	leptin
10590	15.9238	10590	Δ1	veh	49	37.88	25.22	37.3667		10590	Δ1	veh
10604	16.06	10604	WT	leptin	32.85	29.1	1.89	21.28	30.975	10604	WT	leptin
10605	42.6508	10605	Δ1	leptin	84.54	75.24	75.06	78.28		10605	Δ1	leptin
10607	62.0833	10607	Δ1	leptin	90.53	89.87	87.49	89.2967		10607	Δ1	leptin
10621	43.715	10621	WT	veh	81.84	74.29	57.52	71.2167		10621	WT	veh
10622	42.832	10622	Δ2	veh	94.04	66.92	54.52	71.8267	60.72	10622	Δ2	veh
10623	49.8215	10623	WT	leptin	78.53	74.44	69.25	74.0733		10623	WT	leptin
10628	11.29	10628	Δ1	veh	11.29	0	0	3.76333		10628	Δ1	veh
10628	22.2136	10628			40.81	40.8	39.23	40.28		10630	Δ1	veh
10630	25.3	10630	Δ1	veh	36.98	32.97	31.38	33.7767		10633	Δ1	leptin
10630	26.628	10630			38.89	34.85	33.76	35.8333		10651	Δ1	veh
10633	20.5386	10633	Δ1	leptin	51.36	30.41	22.29	34.6867	26.35	10655	Δ2	leptin
10651	20.6486	10651	Δ1	veh	51.39	37.41	33.45	40.75		10656	WT	veh
10655	94.9491	10655	Δ2	leptin	156.1	144.34	137.81	146.083		10739	Δ2	veh
10656	73.5336	10656	WT	veh	125.11	116.12	115.69	118.973		10747	WT	leptin
10739	133.304	10739	Δ2	veh	163.48	163.33	155.12	160.643		10768	Δ2	veh
10747	42.7575	10747	WT	leptin	86.13	76.49	64.84	75.82		10771	Δ2	leptin
10768	19.8575	10768	Δ2	veh	36.74	30.06	22.59	29.7967		10795	Δ1	veh
10771	77.738	10771	Δ2	leptin	115.9	91.64	89.84	99.1267	90.74	10804	WT	veh
10795	59.728	10795	Δ1	veh	80.83	69.04	66.62	72.1633		10813	Δ1	leptin
10804	35.6275	10804	WT	veh	53.48	49.33	37.73	46.8467		10817	Δ1	veh
10813	59.3483	10813	Δ1	leptin	103.52	95.21	84.05	94.26		10819	WT	leptin
10817	0.484	10817	Δ1	veh	15.64	5.42	0	7.02		10821	Δ1	leptin
10819	47.4929	10819	WT	leptin	80.32	74.14	68.96	74.4733		10826	WT	leptin
10821	80.327	10821	Δ1	leptin	140.35	130.11	113.43	127.963		10831	WT	veh
10826	76.9	10826	WT	leptin	143.74	111.12	99.8	118.22		10835	WT	veh
10835	28.5291	10835	WT	veh	50.94	48.99	46.16	48.6967		10836	WT	leptin
10836	12.2514	10836	WT	leptin	54.28	54.1	52.31	53.5633		10838	WT	veh
10838	22.514	10838	WT	veh	65.88	31.3	25.25	40.81		10840	Δ2	leptin
10840	27.4014	10840	Δ2	leptin	47.32	43.16	36.83	42.4367		10859	Δ1	leptin
10859	23.8936	10859	Δ1	leptin	55.96	47.19	42.83	48.66		10871	WT	veh
10871	29.9864	10871	WT	veh	58.7	56.1	51.49	55.43		10880	Δ1	veh
10880	46.3625	10880	Δ1	veh	72.58	55.49	55.26	61.11		10881	Δ1	leptin
10881	41.61	10881	Δ1	leptin	104.01	68.85	60.58	77.8133		10882	Δ1	veh
10882	31.8878	10882	Δ1	veh	49.94	49.11	46.4	48.4833		10896	Δ1	leptin
10896	34.338	10896	Δ1	leptin	53.86	53.2	49.37	52.1433		10902	WT	leptin
10902	103.201	10902	WT	leptin	130.55	130.32	125.24	128.703		10907	WT	leptin
10907	47.7294	10907	WT	leptin	112.72	95.55	83.42	97.23		10908	Δ2	veh
10908	51.228	10908	Δ2	veh	96.59	78.52	62.72	79.2767		10909	Δ2	veh
10909	51.33	10909	Δ2	veh	109.8	60.16	55.53	75.1633		10910	WT	veh
10910	26.5679	10910	WT	veh	42.17	40.01	39.45	40.5433		10911	Δ2	leptin
10911	81.9919	10911	Δ2	leptin	133.5	115.37	114.35	121.073		10912	Δ2	leptin
10912	78.2	10912	Δ2	leptin	126.03	118.34	112.7	119.023		10913	Δ2	veh
10913	140.762	10913	Δ2	veh	176.98	173.48	171.82	174.093		10914	Δ2	leptin
10914	99.9389	10914	Δ2	leptin	125.82	120.07	117.33	121.073		10923	WT	leptin
10923	31.8517	10923	WT	leptin	79.71	43.67	21.31	48.23		10926	Δ2	leptin
10926	55.098	10926	Δ2	leptin	104.05	92.88	81.88	92.9367		10928	WT	veh
10928	54.3825	10928	WT	veh	90.54	85.91	78.45	84.9667		10933	WT	veh
10933	125.839	10933	WT	veh	163.13	161.31	154.84	159.76		10936	Δ2	veh
10936	3.568	10936	Δ2	veh	14.56	4.33	2.94	7.27667		10938	Δ2	leptin
10938	63.35	10938	Δ2	leptin	123.26	121.66	121.62	122.18		10940	Δ2	veh
10940	44.6244	10940	Δ2	veh	61.33	54.72	51.6	55.8833		10946	WT	leptin
10946	75.2987	10946	WT	leptin	139.97	111.58	108.61	120.053		10947	Δ2	veh
10947	71.5171	10947	Δ2	veh	111.45	108.36	105.11	108.307		10948	WT	veh
10948	80.9033	10948	WT	veh	122.58	120.31	111.59	118.16		10949	Δ2	leptin
10949	22.3457	10949	Δ2	leptin	46.56	45.05	28.67	40.0933		10989	Δ1	veh
10989	65.8589	10989	Δ1	veh	106.7	105.13	69.73	93.8533		10990	Δ1	leptin
10992	73.748	10992	Δ1	veh	88.11	86.57	86.5	87.06		10992	Δ1	veh
11001	28.5771	11001	WT	leptin	48.08	29.8	29.48	35.7867		11001	WT	leptin
11008	63.795	11008	Δ2	leptin	119.5	8.09	0	42.53		11008	Δ2	leptin

## Sheet: Sheet2
			Mean difference	Pooled SD	Cohen's d
			-28.18	35.963	-0.783582
			0.903321	0.945886	-0.707826	Cohen's d with correction factor
	10578	WT	veh	52.94	69.4632		10590	Δ1	veh	37.3667	49.0292	10622	Δ2	veh	71.8267	94.2446
	10621	WT	veh	71.2167	93.4442		10628	Δ1	veh	40.28	52.8519	10739	Δ2	veh	160.643	210.782
	10656	WT	veh	118.973	156.106		10630	Δ1	veh	33.7767	44.3188	10768	Δ2	veh	29.7967	39.0966
	10804	WT	veh	46.8467	61.4681		10651	Δ1	veh	40.75	53.4685	10908	Δ2	veh	79.2767	104.02
	10835	WT	veh	48.6967	63.8955		10795	Δ1	veh	72.1633	94.6863	10909	Δ2	veh	75.1633	98.6227
	10838	WT	veh	40.81	53.5473		10817	Δ1	veh	7.02	9.21102	10913	Δ2	veh	174.093	228.43
	10871	WT	veh	55.43	72.7303		10880	Δ1	veh	61.11	80.1831	10936	Δ2	veh	7.27667	9.5478
	10910	WT	veh	40.5433	53.1974		10882	Δ1	veh	48.4833	63.6155	10940	Δ2	veh	55.8833	73.3252
	10928	WT	veh	84.9667	111.486		10989	Δ1	veh	93.8533	123.146	10947	Δ2	veh	108.307	142.11
	10933	WT	veh	159.76	209.623		10992	Δ1	veh	87.06	114.232				84.6963	111.131
	10948	WT	veh	118.16	155.039					52.1863	68.4743				55.2733	72.5247
				76.213	100					26.4907	34.7588				18.4244	24.1749
				39.7347	52.1364					8.3771	10.9917
				11.9805	15.7197
	10604	WT	leptin	21.28	27.9217		10583	Δ1	leptin	59.8333	78.508	10655	Δ2	leptin	146.083	191.678
	10623	WT	leptin	74.0733	97.1925		10605	Δ1	leptin	78.28	102.712	10771	Δ2	leptin	99.1267	130.065
	10747	WT	leptin	75.82	99.4843		10607	Δ1	leptin	89.2967	117.167	10840	Δ2	leptin	42.4367	55.6816
	10819	WT	leptin	74.4733	97.7173		10633	Δ1	leptin	34.6867	45.5128	10911	Δ2	leptin	121.073	158.862
	10826	WT	leptin	118.22	155.118		10813	Δ1	leptin	94.26	123.68	10912	Δ2	leptin	119.023	156.172
	10836	WT	leptin	53.5633	70.2811		10821	Δ1	leptin	127.963	167.902	10914	Δ2	leptin	121.073	158.862
	10902	WT	leptin	128.703	168.873		10859	Δ1	leptin	48.66	63.8473	10926	Δ2	leptin	92.9367	121.943
	10907	WT	leptin	97.23	127.577		10881	Δ1	leptin	77.8133	102.1	10938	Δ2	leptin	122.18	160.314
	10923	WT	leptin	48.23	63.2831		10896	Δ1	leptin	52.1433	68.4179	10949	Δ2	leptin	40.0933	52.6069
	10946	WT	leptin	120.053	157.523					73.6596	96.6497	11008	Δ2	leptin	42.53	55.8041
	11001	WT	leptin	35.7867	46.9561					28.4042	37.2694				94.6557	124.199
				77.0394	101.084					9.46806	12.4231				39.2087	51.4461
				35.8214	47.0017										12.3989
				10.8006	14.1715

## Sheet: Sheet3
				WT Veh	WT leptin	Δ1 Veh	Δ1 leptin	Δ2 Veh	Δ2 leptin
				76.213	77.0394	52.1863	73.6596	84.6963	94.6557
				11.9805	10.8006	8.3771	9.46806	18.4244	12.3989
	WT Veh	WT leptin	Δ1 Veh	Δ1 leptin	Δ2 Veh	Δ2 leptin
	100	101.084	68.4743	96.6497	111.131	124.199
	15.7197	14.1715	10.9917	12.4231	24.1749	16.2687
		Test differences between delta 1 veh and delta 1 leptin

## Sheet: average all values
	Mouse #	Average
	10578	30.3408
	10583	38.71
	10590	15.9238
	10604	16.06
	10605	42.6508
	10607	62.0833
	10621	43.715
	10622	42.832
	10623	49.8215
	10628	11.29
	10628	22.2136
	10630	25.3
	10630	26.628
	10633	20.5386
	10651	20.6486
	10655	94.9491
	10656	73.5336
	10739	133.304
	10747	42.7575
	10768	19.8575
	10771	77.738
	10795	59.728
	10804	35.6275
	10813	59.3483
	10817	0.484
	10819	47.4929
	10821	80.327
	10826	76.9
	10835	28.5291
	10836	12.2514
	10838	22.514
	10840	27.4014
	10859	23.8936
	10871	29.9864
	10880	46.3625
	10881	41.61
	10882	31.8878
	10896	34.338
	10902	103.201
	10907	47.7294
	10908	51.228
	10909	51.33
	10910	26.5679
	10911	81.9919
	10912	78.2
	10913	140.762
	10913	92.25
	10914	99.9389
	10923	31.8517
	10926	55.098
	10928	54.3825
	10933	125.839
	10936	3.568
	10938	63.35
	10940	44.6244
	10946	75.2987
	10947	71.5171
	10948	80.9033
	10949	22.3457
	10989	65.8589
	10992	73.748
	11001	28.5771
	11008	63.795

## Sheet: average all values sum
			Mouse #	Genotype	Treatment	Average of all values
			10578	WT	veh	30.3408
			10583	Δ1	leptin	38.71
			10590	Δ1	veh	15.9238
			10604	WT	leptin	16.06
			10605	Δ1	leptin	42.6508
			10607	Δ1	leptin	62.0833
			10621	WT	veh	43.715
			10622	Δ2	veh	42.832
			10623	WT	leptin	49.8215
			10628	Δ1	veh	11.29
			10628			22.2136
			10630	Δ1	veh	25.3
			10630			26.628
			10633	Δ1	leptin	20.5386
			10651	Δ1	veh	20.6486
			10655	Δ2	leptin	94.9491
			10656	WT	veh	73.5336
			10739	Δ2	veh	133.304
			10747	WT	leptin	42.7575
			10768	Δ2	veh	19.8575
			10771	Δ2	leptin	77.738
			10795	Δ1	veh	59.728
			10804	WT	veh	35.6275
			10813	Δ1	leptin	59.3483
			10817	Δ1	veh	0.484
			10819	WT	leptin	47.4929
			10821	Δ1	leptin	80.327
			10826	WT	leptin	76.9
			10835	WT	veh	28.5291
			10836	WT	leptin	12.2514
			10838	WT	veh	22.514
			10840	Δ2	leptin	27.4014
			10859	Δ1	leptin	23.8936
			10871	WT	veh	29.9864
			10880	Δ1	veh	46.3625
			10881	Δ1	leptin	41.61
			10882	Δ1	veh	31.8878
			10896	Δ1	leptin	34.338
			10902	WT	leptin	103.201
			10907	WT	leptin	47.7294
			10908	Δ2	veh	51.228
			10909	Δ2	veh	51.33
			10910	WT	veh	26.5679
			10911	Δ2	leptin	81.9919
			10912	Δ2	leptin	78.2
			10913	Δ2	veh	140.762
			10914	Δ2	leptin	99.9389
			10923	WT	leptin	31.8517
			10926	Δ2	leptin	55.098
			10928	WT	veh	54.3825
			10933	WT	veh	125.839
			10936	Δ2	veh	3.568
			10938	Δ2	leptin	63.35
			10940	Δ2	veh	44.6244
			10946	WT	leptin	75.2987
			10947	Δ2	veh	71.5171
			10948	WT	veh	80.9033
			10949	Δ2	leptin	22.3457
			10989	Δ1	veh	65.8589
			10992	Δ1	veh	73.748
			11001	WT	leptin	28.5771
			11008	Δ2	leptin	63.795

## Sheet: average all values sum graphs
			wt veh	wt lep	d1 veh	d1 leptin	d2 veh	d2 leptin
			30.3408	16.06	15.9238	38.71	42.832	94.9491
			43.715	49.8215	11.29	42.6508	133.304	77.738
			73.5336	42.7575	25.3	62.0833	19.8575	27.4014
			35.6275	47.4929	20.6486	20.5386	51.228	81.9919
			28.5291	76.9	59.728	59.3483	51.33	78.2
			22.514	12.2514	0.484	80.327	140.762	99.9389
			29.9864	103.201	46.3625	23.8936	3.568	55.098
			26.5679	47.7294	31.8878	41.61	44.6244	63.35
			54.3825	31.8517	65.8589	34.338	71.5171	22.3457
			125.839	75.2987	73.748			63.795
			80.9033	28.5771
			50.1763	48.3583	35.1231	44.8333	62.1138	66.4808
			31.7458	27.5561	24.9917	19.2339	46.7276	25.9406
			9.57171	8.30849	7.90307	6.41131	15.5759	8.20314
			60.4683	32.0071	31.7356	77.148	85.363	189.231
			87.1228	99.293	22.5007	85.002	265.672	154.93
			146.55	85.2145	50.4222	123.73	39.5755	54.6103
			71.0046	94.652	41.152	40.9328	102.096	163.408
			56.8577	153.26	119.036	118.28	102.299	155.85
			44.8698	24.4168	0.964599	160.09	280.536	199.175
			59.7621	205.676	92.3992	47.6194	7.11093	109.809
			52.949	95.1233	63.5515	82.9276	88.9353	126.255
			108.383	63.4795	131.255	68.4347	142.532	44.5344
			250.794	150.068	146.978			127.142
			161.238	56.9535
			100	96.3767	69.9995	89.3516	123.791	132.494
			63.2685	54.9187	49.8078	38.3327	93.1269	51.6989
			19.0762	16.5586	15.7506	12.7776	31.0423	16.3486
