# Supplementary material for: Decreased sensitivity to the anorectic effects of leptin in mice that lack a Pomc-specific neural enhancer
Source: PLoS One. 2020 Dec 31;15(12):e0244793. doi: 10.1371/journal.pone.0244793 (PMC7775064; doi:10.1371/journal.pone.0244793)
Supplement: S1 Data — (ZIP) [file pone.0244793.s001.zip › Plos One data/Acute leptin treatment BW and food intake.xlsx]

## Sheet: BW food intake
											on	off/on	off/on	off	on	off
				2016-01-06			2016-01-13	2016-01-16	2016-01-17		2016-01-13	2016-01-14	2016-01-15	2016-01-16	2016-01-16	2016-01-17	Baseline food intake			After leptin/saline food intake
	Mouse #	Genotype	Drug	BW			BW	BW	BW	BW loss	Food	Food	Food	Food	Food	Food	Day 1	Day 2	Day 3	Test day
	10621	WT	Saline	27.3			28.5	28.2	28.3	0.1	21.69	18.28	14.29	10.62	21.95	18.3	3.41	3.99	3.67	3.65
	10622	Δ2	Saline	29.5			30.45	30.13	30.2	0.07	21.25	18.17	14.17	9.84	21.01	17.1	3.08	4	4.33	3.91
	10623	WT	Leptin	29.7			29.75	29.12	28.5	-0.62	20.53	17.46	14.18	10.76	21.04	18.4	3.07	3.28	3.42	2.64
	10655	Δ2	Leptin	23.1			23.3	23.46	23.2	-0.26	22.62	19.2	16	13.04	22.66	20	3.42	3.2	2.96	2.66
	10656	WT	Saline	25.7			26.41	26.63	26.9	0.27	23.26	20.21	17.28	13.27	19.81	16.5	3.05	2.93	4.01	3.31
	10739	Δ2	Saline	27.8			27.65	26.87	26.8	-0.07	21.55	19.52	16.01	13.76	21	17.5	2.03	3.51	2.25	3.5
	10747	WT	Leptin	31.6			30.31	29.83	29.8	-0.03	22.07	19.11	15.52	10.94	18.98	15.6	2.96	3.59	4.58	3.38
	10768	Δ2	Saline	27.4			27.7	27.34	27.5	0.16	21.08	18.3	15.12	11.65	20.46	17.2	2.78	3.18	3.47	3.26
	10771	Δ2	Leptin	27.2			27.94	27.46	27.5	0.04	24.02	20.54	17.34	13.55	19.72	16.2	3.48	3.2	3.79	3.52
	10835	WT	Saline	25.8			26.23	25.55	25.7	0.15	21.81	18.9	15.13	11.21	22.08	18.1	2.91	3.77	3.92	3.98
	10836	WT	Leptin	26.1			26.52	26.02	25.6	-0.42	21.11	18	14.08	9.83	21.01	18	3.11	3.92	4.25	3.01
	10838	WT	Saline	25.2			25.2	24.72	25.1	0.38	21.36	17.96	14.6	10.87	22.87	19.2	3.4	3.36	3.73	3.67
	10840	Δ2	Leptin	30.5			29.7	29	29	0	20.94	18.1	13.98	10.57	19.76	16.9	2.84	4.12	3.41	2.86
	10936	Δ2	Saline	24.4			25.11	25.11	25.4	0.29	21.23	18.07	14.71	10.9	22.69	19.3	3.16	3.36	3.81	3.39
	10938	Δ2	Leptin	28.4			28.45	28.57	28.1	-0.47	21.85	18.74	15.02	11.1	18.49	15.8	3.11	3.72	3.92	2.69
	10940	Δ2	Saline	27.4			28.03	27.09	27.5	0.41	22.09	18.74	16.07	13.01	18.56	14.7	3.35	2.67	3.06	3.86
	10578	WT	Saline	27.7			28.37	28.1	28.6	0.5	20.25	17.71	14.06	10.1	18.14	14.4	2.54	3.65	3.96	3.74
	10590	Δ1	Saline	29.4			29.52	28.87	29.2	0.33	23.05	21.61	18.31	14.85	21.99	18	1.44	3.3	3.46	3.99
	10583	Δ1	Leptin	32.13			31.3	30.77	28.1	-2.67	19.84	18.27	14.42	11.04	20.27	18.1	1.57	3.85	3.38	2.17
	10604	WT	Leptin	28.6			29.03	28.96	30.6	1.64	20.18	18.29	15.72	11.73	19.94	17.3	1.89	2.57	3.99	2.64
	10605	Δ1	Leptin	33.6			33.56	32.83	32.2	-0.63	22.61	19.06	15.89	11.43	19.18	20.1	3.55	3.17	4.46	-0.92
	10607	Δ1	Leptin	39.4			39.24	38.31	38.4	0.09	23.86	21.05	17.85	14.92	19.25	16.4	2.81	3.2	2.93	2.85
	10628	Δ1	Saline	37.9			39.36	30.92	37.8	-1.56	23.17	22.27	21.8	20.81	20.81	16.7	0.9	0.47	0.99	4.11
	10630	Δ1	Saline	38.2			36.89	35.86	36.6	0.74	22.93	20.6	17.57	14.67	25.67	19.1	2.33	3.03	2.9	6.57
	10633	Δ1	Leptin	32			32.47	32.98	31.6	-1.38	21.81	19.72	16.42	11.89	20.69	21.8	2.09	3.3	4.53	-1.11
	10651	Δ1	Saline	26.6			27.16	26.98	27.7	0.72	22.16	19.08	15.59	11.92	23.93	20.4	3.08	3.49	3.67	3.53
	10795	Δ1	Saline	40.7			41.47	40.92	40.7	-0.22	21.92	18.82	14.86	10.75	21.14	17	3.1	3.96	4.11	4.14
	10826	WT	Leptin	26.6			26.66	26.42	26	-0.42	23.58	20.67	17.25	13.44	20.86	18.3	2.91	3.42	3.81	2.56
	10831	WT	Saline	28.96			28.58	21.94	28	0.96	22.97	21.6	21.17	19.16	19.16	15.1	1.37	0.43	2.01	4.06
	10813	Δ1	Leptin	30.8			29.16	28.84	28.3	-0.54	21.4	18.48	15.7	11.74	19.14	16.8	2.92	2.78	3.96	2.34
									Numbers in blue were switched while writing down BW
				2016-01-18	2016-01-20	2016-01-21			2016-01-19	2016-01-20	2016-01-20	2016-01-21
					Baseline	Test		on	off/on	off	on	off
	Mouse #	Genotype	Drug	BW	BW	BW	BW loss	food	food	Food	Food	Food	Baseline intake 2	Test food	Baseline intake 1
	10911	Δ2	Leptin	30.03	28.7	28.5	-0.2	21.46	19.57	16.99	23.78	20.86	2.58	2.92	1.89
	10912	Δ2	Leptin	31.17	30.9	29.3	-1.6	21.43	18.02	13.95	24.06	21.58	4.07	2.48	3.41
	10913	Δ2	Saline	28.46	28.7	27.9	-0.8	20.7	17.55	13.17	19.17	15.84	4.38	3.33	3.15
	10914	Δ2	Leptin	28.16	27.9	27.2	-0.7	22.88	19.46	15.77	23.2	20.65	3.69	2.55	3.42
	10928	WT	Saline	28.73	28.9	27.8	-1.1	20.02	17.09	13.7	22.63	20.1	3.39	2.53	2.93
	10923	WT	Leptin	28	27.7	27.1	-0.6	20.25	17.33	13.92	21.94	19.6	3.41	2.34	2.92
	10933	WT	Saline	29.7	29.9	29.7	-0.2	21.37	16.08	12.31	20.5	17.6	3.77	2.9	5.29
	10907	WT	Leptin	21.5	21.6	21.5	-0.1	20.83	17.76	14.31	22.55	20.3	3.45	2.25	3.07
	10908	Δ2	Saline	24	24.1	24.3	0.2	20.89	16.4	12.57	21.07	17.6	3.83	3.47	4.49
	10909	Δ2	Saline	21.82	21.6	21	-0.6	19.59	16.28	13.12	19.3	17	3.16	2.3	3.31
	10910	WT	Saline	23.1	23.1	23.8	0.7	19.34	15.34	11.96	19.96	16.2	3.38	3.76	4
	10926	Δ2	Leptin	21.84	21.83	21.9	0.07	22.1	17.99	13.38	19.72	16.1	4.61	3.62	4.11
	10946	WT	Leptin	28.67	27.8	27.4	-0.4	20.28	17.05	13.64	20.21	17.4	3.41	2.81	3.23
	10947	Δ2	Saline	28.3	28.2	28.2	0	21.32	17.52	13.76	21.8	18.6	3.76	3.2	3.8
	10948	WT	Saline	30.52	31	31.4	0.4	21.12	18.08	14.04	20.02	15.7	4.04	4.32	3.04
	10949	Δ2	Leptin	27.5	27.17	26.2	-0.97	20.28	16.68	13.21	22.25	19.8	3.47	2.45	3.6
	11008	Δ2	Leptin	22.36	22.7	22	-0.7	21.09	20.01	15.91	19.68	17.2	4.1	2.48	1.08
	11001	WT	Leptin	22.09	21.9	20.9	-1	20.93	17.95	14.2	20.46	18.5	3.75	1.96	2.98
	10804	WT	Saline	29.78	29.2	29.9	0.7	20.32	17.34	13.7	23.17	20	3.64	3.17	2.98
	10817	Δ1	Saline	32.84	32.7	32.3	-0.4	20.72	18.17	14.87	20.85	18.7	3.3	2.15	2.55
	10919	WT	Leptin	28.08	27.7	27.3	-0.4	21.02	17.55	14.4	20.6	18.1	3.15	2.5	3.47
	10821	Δ1	Leptin	29.66	29.22	28.1	-1.12	19.9	17.38	14.41	22.29	21	2.97	1.29	2.52
	10859	Δ1	Leptin	29.98	30	28.9	-1.1	20.21	16.38	11.69	19.67	17	4.69	2.67	3.83
	10871	WT	Saline	28.87	28.4	28.7	0.3	20.31	17.86	13.86	23.85	20.6	4	3.25	2.45
	10880	Δ1	Saline	32.32	31.5	30.6	-0.9	20.34	16.9	13.43	22.7	20	3.47	2.7	3.44
	10881	Δ1	Leptin	30.64	30.1	29.5	-0.6	21.58	20.2	16.72	24.37	21.6	3.48	2.77	1.38
	10882	Δ1	Saline	35.48	34.5	33.4	-1.1	20.21	16.57	13.86	20.9	18.5	2.71	2.4	3.64
	10896	Δ1	Leptin	22.94	22.6	21.9	-0.7	22.4	19.33	16.25	21.72	20.1	3.08	1.62	3.07
	10902	WT	Leptin	20.86	20.3	19.6	-0.7	20.81	17.5	14.2	20.76	19.9	3.3	0.86	3.31
	10989	Δ1	Saline	24.78	24.3	24.4	0.1	19.97	20.83	17.09	18.85	15.3	3.74	3.55	-0.86
	10990	Δ1	Leptin	20.72	25.4	26	0.6	19.21	18.58	16.65	23.51	19.7	1.93	3.81	0.63
	10992	Δ1	Saline	26.92	26.9	26.1	-0.8	18.49	17.22	**	21.8	21.6		0.2	1.27

## Sheet: Sheet2
	To make leptin dissolve 5 mg in 10 ml so you give 30 g mouse 0.3 ml
	10623	WT	Leptin	29.7		10583	Δ1	Leptin	32.13		10655	Δ2	Leptin	23.1
	10747	WT	Leptin	31.6		10605	Δ1	Leptin	33.6		10771	Δ2	Leptin	27.2
	10836	WT	Leptin	26.1		10628	Δ1	Leptin	37.9		10840	Δ2	Leptin	30.5
	10604	WT	Leptin	28.6		10633	Δ1	Leptin	32		10938	Δ2	Leptin	28.4
	10831	WT	Leptin	28.96		10813	Δ1	Leptin	30.8
				144.96					166.43					109.2
				in kg	Total mg needed for experiment
		Total weight in grams of all leptin mice	420.59	0.42059	6.30885
		15 mice left to be treated with leptin
	10912	Δ2	Leptin	31.17	0.3117
	10914	Δ2	Leptin	28.16	0.2816
	10923	WT	Leptin	28	0.28
	10907	WT	Leptin	21.5	0.215
	10908	Δ2	Leptin	24	0.24
	10926	Δ2	Leptin	21.84	0.2184
	10946	WT	Leptin	28.67	0.2867
	10949	Δ2	Leptin	27.5	0.275
	11008	Δ2	Leptin	22.36	0.2236
	11001	WT	Leptin	22.09	0.2209
	10919	WT	Leptin	28.08	0.2808
	10821	Δ1	Leptin	29.66	0.2966
	10859	Δ1	Leptin	29.98	0.2998
	10881	Δ1	Leptin	30.64	0.3064
	10896	Δ1	Leptin	22.94	0.2294
	10902	WT	Leptin	20.86	0.2086
	10992	Δ1	Leptin	26.92	0.2692
				444.37	4.4437	13.3311

## Sheet: averages
							Day 1	Day 2	Day 3	Test intake	BW change					Day 1	Day 2	Day 3	Test day	BW change					Day 1	Day 2	Day 3	Test day	BW change
				10621	WT	Saline	3.41	3.99	3.67	3.65	0.1		10590	Δ1	Saline	1.44	3.3	3.46	3.99	0.33		10622	Δ2	Saline	3.08	4	4.33	3.91	0.07
				10656	WT	Saline	3.05	2.93	4.01	3.31	0.27		10628	Δ1	Saline	0.9	0.47	0.99	4.11	-1.56		10739	Δ2	Saline	2.03	3.51	2.25	3.5	-0.07
				10835	WT	Saline	2.91	3.77	3.92	3.98	0.15		10630	Δ1	Saline	2.33	3.03	2.9	6.57	0.74		10768	Δ2	Saline	2.78	3.18	3.47	3.26	0.16
				10838	WT	Saline	3.4	3.36	3.73	3.67	0.38		10651	Δ1	Saline	3.08	3.49	3.67	3.53	0.72		10936	Δ2	Saline	3.16	3.36	3.81	3.39	0.29
				10578	WT	Saline	2.54	3.65	3.96	3.74	0.5		10795	Δ1	Saline	3.1	3.96	4.11	4.14	-0.22		10940	Δ2	Saline	3.35	2.67	3.06	3.86	0.41
				10831	WT	Saline	1.37	0.43	2.01	4.06	0.96						3.445	3.535	4.5575	0.3925						3.344	3.384	3.584	0.172
								3.54	3.858	3.67	0.28						0.391791	0.50256	1.36654	0.449843						0.484593	0.786562	0.288149	0.186869
								0.409878	0.149231	0.240312	0.164165						0.195895	0.25128	0.683269	0.224921						0.216716	0.351761	0.128864	0.0835703
								0.183303	0.0667383	0.107471	0.0734166
								Baseline intake 1	Baseline intake 2	Test food
				10928	WT	Saline		2.93	3.39	2.53	-1.1		10817	Δ1	Saline		2.55	3.3	2.15	-0.4		10913	Δ2	Saline		3.15	4.38	3.33	-0.8
				10933	WT	Saline		5.29	3.77	2.9	-0.2		10880	Δ1	Saline		3.44	3.47	2.7	-0.9		10908	Δ2	Saline		4.49	3.83	3.47	0.2
				10910	WT	Saline		4	3.38	3.76	0.7		10882	Δ1	Saline		3.64	2.71	2.4	-1.1		10909	Δ2	Saline		3.31	3.16	2.3	-0.6
				10948	WT	Saline		3.04	4.04	4.32	0.4		10989	Δ1	Saline		-0.86	3.74	3.55	0.1		10947	Δ2	Saline		3.8	3.76	3.2	0
				10804	WT	Saline		2.98	3.64	3.17	0.7		10992	Δ1	Saline		1.27		0.2	-0.8							3.7825	3.075	-0.3
				10871	WT	Saline		2.45	4	3.25	0.3							3.305	2.7	-0.575
									3.70333	3.32167	0.133333
							Day 1	Day 2	Day 3	Test day	BW change					Day 1	Day 2	Day 3	Test day	BW change					Day 1	Day 2	Day 3	Test day	BW change
				10623	WT	Leptin	3.07	3.28	3.42	2.64	-0.62		10583	Δ1	Leptin	1.57	3.85	3.38	2.17	-2.67		10655	Δ2	Leptin	3.42	3.2	2.96	2.66	-0.26
				10747	WT	Leptin	2.96	3.59	4.58	3.38	-0.03		10605	Δ1	Leptin	3.55	3.17	4.46	-0.92	-0.63		10771	Δ2	Leptin	3.48	3.2	3.79	3.52	0.04
				10836	WT	Leptin	3.11	3.92	4.25	3.01	-0.42		10607	Δ1	Leptin	2.81	3.2	2.93	2.85	0.09		10840	Δ2	Leptin	2.84	4.12	3.41	2.86	0
				10604	WT	Leptin	1.89	2.57	3.99	2.64	1.64		10633	Δ1	Leptin	2.09	3.3	4.53	-1.11	-1.38		10938	Δ2	Leptin	3.11	3.72	3.92	2.69	-0.47
				10826	WT	Leptin	2.91	3.42	3.81	2.56	-0.42		10813	Δ1	Leptin	2.92	2.78	3.96	2.34	-0.54						3.56	3.52	2.9325	-0.1725
								3.356	4.01	2.846	0.03						3.26	3.852	1.066	-1.026						0.446617	0.431509	0.401445	0.238799
								0.50013	0.439033	0.345948	0.925095						0.384643	0.691715	1.91727	1.05671						0.223308	0.215754	0.200723	0.1194
								0.223665	0.196342	0.154713	0.413715						0.172017	0.309344	0.85743	0.472574
				10923	WT	Leptin		2.92	3.41	2.34	-0.6		10821	Δ1	Leptin		2.52	2.97	1.29	-1.12		10911	Δ2	Leptin		1.89	2.58	2.92	-0.2
				10907	WT	Leptin		3.07	3.45	2.25	-0.1		10859	Δ1	Leptin		3.83	4.69	2.67	-1.1		10912	Δ2	Leptin		3.41	4.07	2.48	-1.6
				10946	WT	Leptin		3.23	3.41	2.81	-0.4		10881	Δ1	Leptin		1.38	3.48	2.77	-0.6		10914	Δ2	Leptin		3.42	3.69	2.55	-0.7
				11001	WT	Leptin		2.98	3.75	1.96	-1		10896	Δ1	Leptin		3.07	3.08	1.62	-0.7		10926	Δ2	Leptin		4.11	4.61	3.62	0.07
				10919	WT	Leptin		3.47	3.15	2.5	-0.4		10990	Δ1	Leptin		0.63	1.93	3.81	0.6		10949	Δ2	Leptin		3.6	3.47	2.45	-0.97
				10902	WT	Leptin		3.31	3.3	0.86	-0.7							3.555	2.0875	-0.88		11008	Δ2	Leptin		1.08	4.1	2.48	-0.7
									3.41167	2.12	-0.533333																3.75333	2.75	-0.683333
																		In yellow, lixit not working

## Sheet: graphs
						Average BW loss	SEM
				WT	Saline	0.2	0.152486
					Leptin	-0.277273	0.208065
				Δ1	Saline	-0.09125	0.244463
					Leptin	-0.961111	0.256328
				Δ2	Saline	-0.0377778	0.135131
					Leptin	-0.479	0.167381
						Average			SEM
						Baseline	Test		Baseline	Test
				WT	Saline	3.77364	3.48	-7.78126	0.160918	0.148011
					Leptin	3.68364	2.45	-33.4896	0.132948	0.195755
				Δ1	Saline	3.42	3.62875	6.1038	0.160022	0.493129
					Leptin	3.72	1.74556	-53.0765	0.234864	0.372205
				Δ2	Saline	3.56111	3.35778	-5.70983	0.222826	0.155686
					Leptin	3.66	2.823	-22.8689	0.18573	0.134371

## Sheet: BW before leptin
				BW before leptin injections
				WT		Δ1		Δ2
				Saline	Leptin	Saline	Leptin	Saline	Leptin
				28.2	29.12	28.87	30.77	30.13	23.46
				26.63	29.83	30.92	32.83	26.87	27.46
				25.55	26.02	35.86	38.31	27.34	29
				24.72	28.96	26.98	32.98	25.11	28.57
				28.1	26.42	40.92	28.84	27.09
				21.94
				25.8567	28.07	32.71	32.746	27.308	27.1225
				2.36001	1.72606	5.65927	3.54194	1.80522	2.5264
				0.963468	0.77192	2.5309	1.584	0.807319	1.2632
													before leptin
				after leptin									WT veh	WT leptin	Δ1 veh	Δ1 leptin	Δ2 veh	Δ2 leptin			WT veh	WT leptin	Δ1 veh	Δ1 leptin	Δ2 veh	Δ2 leptin
				WT veh	WT leptin	Δ1 veh	Δ1 leptin	Δ2 veh	Δ2 leptin				28.2	29.12	28.87	30.77	30.13	23.46		Before leptin	27.1367	26.1227	31.345	30.105	26.5711	26.769								0.804802	0.622936	1.00388	1.103	1.55859	1.67748	1.35118	1.35908	0.864051	0.889132	0.959353	0.90731
				27.8	27.1	32.3	28.1	27.9	28.5				26.63	29.83	30.92	32.83	26.87	27.46		After leptin	27.825	25.8455	31.88	29.3	26.5333	26.29
				29.7	21.5	30.6	28.9	24.3	29.3				25.55	26.02	35.86	38.31	27.34	29
				23.8	27.4	33.4	29.5	21	27.2				24.72	28.96	26.98	32.98	25.11	28.57			0.804802	1.00388	1.55859	1.35118	0.864051	0.959353
				31.4	20.9	24.4	21.9	28.2	21.9				28.1	26.42	40.92	28.84	27.09	28.7			0.622936	1.103	1.67748	1.35908	0.889132	0.90731
				29.9	27.3	26.1	26	30.2	26.2				21.94	27.7	32.7	29.22	28.7	30.9
				28.7	19.6	29.2	28.1	26.8	22				28.9	21.6	31.5	30	24.1	27.9
				28.3	28.5	37.8	32.2	27.5	23.2				29.9	27.8	34.5	30.1	21.6	21.83
				26.9	29.8	36.6	38.4	25.4	27.5				23.1	21.9	24.3	22.6	28.2	27.17
				25.7	25.6	27.7	31.6	27.5	29				31	27.7	26.9	25.4		22.7
				25.1	30.6	40.7	28.3		28.1				29.2	20.3
				28.6	26								28.4
				28									27.1367	26.1227	31.345	30.105	26.5711	26.769			34.1065
				27.825	25.8455	31.88	29.3	26.5333	26.29				2.78792	3.3295	4.92871	4.27281	2.59215	3.03374
				2.15791	3.65824	5.30467	4.2978	2.6674	2.86917				0.804802	1.00388	1.55859	1.35118	0.864051	0.959353
				0.622936	1.103	1.67748	1.35908	0.889132	0.90731

## Sheet: combined data
					Indicates outlier as identified by Grubbs outlier test
				WT saline					WT Leptin
					baseline food intake	test food intake	BW change		baseline food intake	test food intake	BW change
					3.67	3.65	0.1		3.42	2.64	-0.62
					4.01	3.31	0.27		4.58	3.38	-0.03
					3.92	3.98	0.15		4.25	3.01	-0.42
					3.73	3.67	0.38		3.99	2.64	1.64
					3.96	3.74	0.5		3.81	2.56	-0.42
					2.01	4.06	0.96		3.41	2.34	-0.6
					3.39	2.53	-1.1		3.45	2.25	-0.1
					3.77	2.9	-0.2		3.41	2.81	-0.4
					3.38	3.76	0.7		3.75	1.96	-1
					4.04	4.32	0.4		3.15	2.5	-0.4
					3.64	3.17	0.7		3.3	0.86	-0.7
					4	3.25	0.3		3.68364	2.45	-0.277273
					3.77364	3.48	0.2		0.440937	0.649246	0.690074
					0.557435	0.512726	0.528227		0.132948	0.195755	0.208065
					0.160918	0.148011	0.152486
					Δ1 saline				Δ1 leptin
					baseline food intake	test food intake	BW change		baseline food intake	test food intake	BW change
					3.46	3.99	0.33		3.38	2.17	-2.67
					0.99	4.11	-1.56		4.46	0	-0.63		in red means negative values. Replaced by 0
					2.9	6.57	0.74		2.93	2.85	0.09
					3.67	3.53	0.72		4.53	0	-1.38
					4.11	4.14	-0.22		3.96	2.34	-0.54
					3.3	2.15	-0.4		2.97	1.29	-1.12
					3.47	2.7	-0.9		4.69	2.67	-1.1
					2.71	2.4	-1.1		3.48	2.77	-0.6
					3.74	3.55	0.1		3.08	1.62	-0.7
						0.2	-0.8		1.93	3.81	0.6
					3.42	3.62875	-0.09125		3.72	1.74556	-0.961111
					0.452611	1.39478	0.691446		0.704592	1.11661	0.768984
					0.160022	0.493129	0.244463		0.234864	0.372205	0.256328
					Δ2 saline				Δ2 leptin
					baseline food intake	test food intake	BW change		baseline food intake	test food intake	BW change
					4.33	3.91	0.07		2.96	2.66	-0.26
					2.25	3.5	-0.07		3.79	3.52	0.04
					3.47	3.26	0.16		3.41	2.86	0
					3.81	3.39	0.29		3.92	2.69	-0.47
					3.06	3.86	0.41		2.58	2.92	-0.2
					4.38	3.33	-0.8		4.07	2.48	-1.6
					3.83	3.47	0.2		3.69	2.55	-0.7
					3.16	2.3	-0.6		4.61	3.62	0.07
					3.76	3.2	0		3.47	2.45	-0.97
									4.1	2.48	-0.7
					3.56111	3.35778	-0.0377778		3.66	2.823	-0.479
					0.668477	0.467059	0.405394		0.587329	0.42492	0.529307
					0.222826	0.155686	0.135131		0.18573	0.134371	0.167381
