# Supplementary material for: Decreased sensitivity to the anorectic effects of leptin in mice that lack a Pomc-specific neural enhancer
Source: PLoS One. 2020 Dec 31;15(12):e0244793. doi: 10.1371/journal.pone.0244793 (PMC7775064; doi:10.1371/journal.pone.0244793)
Supplement: S1 Data — (ZIP) [file pone.0244793.s001.zip › Plos One data/Acute leptin treatment Pomc mRNA in situ data.xlsx]

## Sheet: raw data
Mouse			Name	Volume	Median Intensity	Average Intensity		Mode Intensity	Min Intensity	Max Intensity	Area > Background	Area	Comment
10604		ARC	3	46241	27	35.35	6.74	0	0	252	1219	1308
		Background	4	37420	23	28.61		0	0	205	1181	1308
		ARC	5	39758	23	30.4	6.48	0	0	198	1165	1308
		Background	6	31282	17	23.92		0	0	161	1121	1308
		ARC	7	48367	25	36.98	12.47	0	0	255	1126	1308
		Background	8	32062	20	24.51		0	0	211	1169	1308
		ARC	9	51088	30	39.06	16.78	0	0	235	1206	1308
		Background	10	29145	17	22.28		0	0	178	1118	1308
		ARC	11	46685	23	35.69	10.35	0	0	255	1158	1308
		Background	12	33139	20	25.34		0	0	141	1157	1308
		ARC	13	47332	23	36.19	15.57	0	0	255	1171	1308
		Background	14	26965	13	20.62		0	0	141	1099	1308
		ARC	15	56013	27	42.82	19.41	0	0	255	1194	1308
		Background	16	30623	17	23.41		0	0	195	1146	1308
10621		ARC	17	62794	37	48.01	7.49	17	0	255	1266	1308
		Background	18	52997	34	40.52		27	0	188	1249	1308
		ARC	19	59181	34	45.25	13.9	7	0	255	1235	1308
		Background	20	41008	23	31.35		0	0	218	1195	1308
		ARC	21	102638	57	78.47	38.65	255	0	255	1265	1308
		Background	22	52089	34	39.82		23	0	174	1255	1308
		ARC	23	140887	84	107.71	78.18	255	0	255	1278	1308
		Background	24	38623	23	29.53		0	0	144	1174	1308
		ARC	25	134726	67	103	70.38	255	0	255	1273	1308
		Background	26	42667	27	32.62		20	0	168	1235	1308
		ARC	27	146897	77	112.31	80.49	255	0	255	1293	1308
		Background	28	41620	23	31.82		0	0	185	1219	1308
		ARC	29	127875	67	97.76	68.87	255	0	255	1285	1308
		Background	30	37785	23	28.89		0	0	164	1194	1308
		ARC	31	130822	64	100.02	66.9	255	0	255	1272	1308
		Background	32	43315	27	33.12		20	0	195	1229	1308
		ARC	33	104330	44	79.76	52.57	255	0	255	1228	1308
		Background	34	35566	20	27.19		0	0	158	1190	1308
		ARC	35	131718	67	100.7	69.41	255	0	255	1273	1308
		Background	36	40932	25	31.29		0	0	218	1201	1308
		ARC	37	119008	57	90.98	60.33	255	0	255	1246	1308
		Background	38	40091	23	30.65		10	0	141	1217	1308
10840		ARC	39	73059	30	55.86	30.2	0	0	255	1222	1308
		Background	40	33562	20	25.66		0	0	124	1174	1308
		ARC	41	63134	30	48.27	25.55	0	0	255	1194	1308
		Background	42	29723	17	22.72		0	0	158	1134	1308
		ARC	43	87571	40	66.95	42.96	0	0	255	1220	1308
		Background	44	31380	17	23.99		0	0	168	1149	1308
		ARC	45	69222	34	52.92	23.27	0	0	255	1203	1308
		Background	46	38787	23	29.65		0	0	154	1179	1308
		ARC	47	73408	30	56.12	21.68	0	0	255	1159	1308
		Background	48	45054	30	34.44		10	0	201	1231	1308
		ARC	49	51827	27	39.62	9.84	0	0	255	1161	1308
		Background	50	38950	23	29.78		13	0	154	1220	1308
		ARC	51	47132	23	36.03	10.51	0	0	255	1155	1308
		Background	52	33375	20	25.52		0	0	144	1167	1308
		ARC	53	33454	20	25.58	-1	0	0	191	1120	1308
		Background	54	34773	20	26.58		0	0	232	1170	1308
		ARC	55	44408	23	33.95	8.04	0	0	208	1177	1308
		Background	56	33895	20	25.91		0	0	158	1149	1308
10836		ARC	57	40277	23	30.79	8.79	0	0	232	1145	1308
		Background	58	28780	17	22		0	0	134	1112	1308
		ARC	59	85193	40	65.13	41.24	255	0	255	1223	1308
		Background	60	31249	17	23.89		0	0	178	1117	1308
		ARC	61	81428	40	62.25	41.05	0	0	255	1240	1308
		Background	62	27731	17	21.2		0	0	117	1091	1308
		ARC	63	53171	27	40.65	15.44	0	0	255	1180	1308
		Background	64	32970	20	25.21		0	0	148	1182	1308
		ARC	65	39941	20	30.54	1.97	0	0	181	1174	1308
		Background	66	37364	23	28.57		0	0	154	1198	1308
		ARC	67	43924	23	33.58	12.7	0	0	255	1134	1308
		Background	68	27306	13	20.88		0	0	141	1069	1308
		ARC	69	42564	23	32.54	4.4	0	0	215	1164	1308
		Background	70	36811	21.5	28.14		0	0	158	1161	1308
10590		ARC	71	56277	35.5	43.03	18.88	0	0	205	1226	1308
		Background	72	31583	17	24.15		0	0	121	1144	1308
		ARC	73	31916	17	24.4	-0.67	0	0	141	1136	1308
		Background	74	32788	20	25.07		0	0	164	1172	1308
		ARC	75	58464	30	44.7	22.68	0	0	255	1200	1308
		Background	76	28804	17	22.02		0	0	131	1134	1308
		ARC	77	44498	27	34.02	7.62	0	0	235	1183	1308
		Background	78	34532	20	26.4		0	0	161	1150	1308
		ARC	79	42349	23	32.38	6.64	0	0	201	1186	1308
		Background	80	33669	20	25.74		0	0	198	1151	1308
		ARC	81	54308	30	41.52	20.53	0	0	238	1212	1308
		Background	82	27457	13	20.99		0	0	171	1077	1308
		ARC	83	47422	27	36.26	12.68	0	0	225	1184	1308
		Background	84	30847	17	23.58		0	0	128	1112	1308
10622		ARC	85	90397	44	69.11	24.41	255	0	255	1228	1308
		Background	86	58469	37	44.7		17	0	164	1279	1308
		ARC	87	97229	44	74.33	4.83	255	0	255	1259	1308
		Background	88	90911	64	69.5		67	0	255	1304	1308
		ARC	89	143983	77	110.08	60.89	255	0	255	1282	1308
		Background	90	64340	44	49.19		20	0	188	1290	1308
		ARC	91	159902	97	122.25	63.67	255	0	255	1301	1308
		Background	92	76624	54	58.58		40	0	255	1300	1308
		ARC	93	82608	50	63.16	9.5	34	0	255	1293	1308
		Background	94	70186	47	53.66		34	0	221	1294	1308
		ARC	95	140059	70	107.08	61.44	255	0	255	1252	1308
		Background	96	59696	40	45.64		30	0	225	1267	1308
		ARC	97	121222	64	92.68	44.01	255	0	255	1271	1308
		Background	98	63666	44	48.67		34	0	188	1289	1308
		ARC	99	107388	54	82.1	27.79	255	0	255	1255	1308
		Background	100	71036	47	54.31		37	0	255	1295	1308
		ARC	101	124800	64	95.41	43.94	255	0	255	1292	1308
		Background	102	67323	44	51.47		27	0	195	1287	1308
		ARC	103	111000	57	84.86	32.33	255	0	255	1235	1308
		Background	104	68711	47	52.53		40	0	218	1298	1308
		ARC	105	72503	30	55.43	4.29	0	0	255	1201	1308
		Background	106	66887	44	51.14		20	0	255	1287	1308
		ARC	107	60503	30	46.26	5.62	0	0	255	1168	1308
		Background	108	53154	37	40.64		40	0	171	1256	1308
		ARC	109	115499	60	88.3	36.1	255	0	255	1265	1308
		Background	110	68277	47	52.2		40	0	221	1290	1308
		ARC	111	79690	47	60.93	16.44	40	0	255	1260	1308
		Background	112	58198	40	44.49		20	0	211	1271	1308
10630		ARC	113	56500	30	43.2	-2.21	0	0	235	1185	1308
		Background	114	59392	40	45.41		27	0	228	1284	1308
		ARC	115	48261	27	36.9	0.12	0	0	255	1194	1308
		Background	116	48111	30	36.78		17	0	201	1234	1308
		ARC	117	88793	44	67.88	24.19	0	0	255	1226	1308
		Background	118	57140	37	43.69		20	0	218	1263	1308
		ARC	119	97962	54	74.89	29.3	255	0	255	1242	1308
		Background	120	59633	40	45.59		13	0	178	1280	1308
		ARC	121	62638	40	47.89	9.15	0	0	225	1217	1308
		Background	122	50671	34	38.74		30	0	174	1261	1308
		ARC	123	37649	20	28.78	-9.51	0	0	195	1147	1308
		Background	124	50077	34	38.29		23	0	245	1255	1308
		ARC	125	64161	37	49.05	12.04	0	0	255	1220	1308
		Background	126	48405	30	37.01		23	0	164	1230	1308
		ARC	127	51675	30	39.51	-3.29	0	0	245	1214	1308
		Background	128	55976	37	42.8		13	0	242	1269	1308
		ARC	129	75494	47	57.72	22.07	44	0	255	1265	1308
		Background	130	46630	30	35.65		20	0	208	1243	1308
		ARC	131	66365	40	50.74	9.46	30	0	255	1257	1308
		Background	132	53995	37	41.28		17	0	198	1255	1308
10578		ARC	133	57799	34	44.19	11.35	20	0	238	1252	1308
		Background	134	42960	23	32.84		13	0	174	1220	1308
		ARC	135	48252	30	36.89	10.17	0	0	215	1220	1308
		Background	136	34944	20	26.72		0	0	168	1150	1308
		ARC	137	119620	64	91.45	60.84	255	0	255	1267	1308
		Background	138	40034	23	30.61		0	0	191	1166	1308
		ARC	139	58294	30	44.57	14.91	0	0	255	1220	1308
		Background	140	38798	23	29.66		0	0	171	1168	1308
		ARC	141	130892	70	100.07	70.09	255	0	255	1275	1308
		Background	142	39208	23	29.98		10	0	128	1213	1308
		ARC	143	44061	27	33.69	10.24	0	0	245	1198	1308
		Background	144	30669	17	23.45		0	0	218	1123	1308
		ARC	145	89290	54	68.26	35.82	23	0	255	1285	1308
		Background	146	42432	27	32.44		0	0	164	1216	1308
		ARC	147	52484	30	40.13	7.69	0	0	235	1206	1308
		Background	148	42432	27	32.44		0	0	171	1213	1308
		ARC	149	39469	23	30.18	-1.13	0	0	225	1138	1308
		Background	150	40953	23	31.31		0	0	148	1203	1308
		ARC	151	97034	50	74.19	39.27	7	0	255	1264	1308
		Background	152	45673	27	34.92		23	0	255	1241	1308
		ARC	153	64070	37	48.98	17.82	0	0	255	1205	1308
		Background	155	40756	23	31.16		0	0	191	1195	1308
10838		ARC	156	52360	30	40.03	13.74	0	0	255	1220	1308
		Background	157	34390	20	26.29		0	0	158	1167	1308
		ARC	158	90026	50	68.83	38.86	13	0	255	1263	1308
		Background	159	39198	23	29.97		0	0	195	1188	1308
		ARC	160	84236	47	64.4	28.37	0	0	255	1204	1308
		Background	161	47127	30	36.03		17	0	161	1233	1308
		ARC	162	79654	44	60.9	21.61	23	0	255	1249	1308
		Background	163	51387	34	39.29		23	0	185	1270	1308
		ARC	164	105899	54	80.96	33.7	255	0	255	1243	1308
		Background	165	61814	40	47.26		37	0	185	1288	1308
		ARC	166	95617	50	73.1	32.82	0	0	255	1256	1308
		Background	167	52685	34	40.28		20	0	225	1270	1308
		ARC	168	84398	40	64.52	26.58	0	0	255	1239	1308
		Background	169	49625	30	37.94		23	0	161	1246	1308
		ARC	170	84199	44	64.37	25.69	0	0	255	1224	1308
		Background	171	50598	34	38.68		17	0	185	1266	1308
		ARC	172	97239	40	74.34	37.44	255	0	255	1240	1308
		Background	173	48259	30	36.9		10	0	174	1245	1308
		ARC	174	60327	37	46.12	14.24	0	0	255	1207	1308
		Background	175	41704	23	31.88		10	0	221	1218	1308
		ARC	176	52722	30	40.31	4.84	0	0	255	1177	1308
		Background	177	46400	30	35.47		23	0	164	1245	1308
10938		ARC	178	54345	30	41.55	9	17	0	255	1242	1308
		Background	179	42580	27	32.55		23	0	148	1227	1308
		ARC	180	94391	37	72.16	43.85	255	0	255	1223	1308
		Background	181	37031	20	28.31		0	0	134	1174	1308
		ARC	182	94386	40	72.16	43.29	255	0	255	1216	1308
		Background	183	37765	23	28.87		0	0	144	1193	1308
		ARC	184	42582	23	32.56	10.32	0	0	232	1172	1308
		Background	185	29090	17	22.24		0	0	138	1121	1308
		ARC	186	45860	27	35.06	12.85	0	0	201	1170	1308
		Background	187	29047	17	22.21		0	0	144	1107	1308
		ARC	188	88373	44	67.56	37.24	255	0	255	1254	1308
		Background	189	39657	23	30.32		13	0	148	1210	1308
		ARC	190	39042	20	29.85	7.14	0	0	221	1096	1308
		Background	191	29707	17	22.71		0	0	124	1129	1308
		ARC	192	67723	34	51.78	18.08	0	0	255	1184	1308
		Background	193	44084	27	33.7		13	0	154	1235	1308
		ARC	194	66955	34	51.19	20.19	0	0	255	1228	1308
		Background	195	40542	23	31		10	0	171	1223	1308
		ARC	196	40984	23	31.33	4.33	0	0	215	1144	1308
		Background	197	35322	20	27		0	0	154	1189	1308
10821	1b	ARC	198	45473	25	34.77	6.76	0	0	215	1162	1308
		Background	199	36638	20	28.01		0	0	178	1186	1308
		ARC	200	36911	20	28.22	3.14	0	0	191	1126	1308
		Background	201	32801	20	25.08		0	0	138	1153	1308
		ARC	202	47803	27	36.55	9.47	0	0	171	1184	1308
		Background	203	35423	20	27.08		0	0	154	1152	1308
10989		ARC	204	50475	34	38.59	3.85	0	0	232	1220	1308
		Background	205	45436	27	34.74		20	0	148	1245	1308
		ARC	206	43084	23	32.94	6.78	0	0	191	1165	1308
		Background	207	34213	20	26.16		0	0	144	1179	1308
		ARC	208	72988	37	55.8	20.6	0	0	255	1207	1308
		Background	209	46038	30	35.2		13	0	185	1240	1308
		ARC	210	72997	40	55.81	24.65	17	0	255	1272	1308
		Background	211	40758	23	31.16		10	0	138	1220	1308
		ARC	212	52402	30	40.06	8.95	0	0	248	1204	1308
		Background	213	40692	27	31.11		0	0	158	1216	1308
		ARC	214	64899	37	49.62	17.9	0	0	255	1201	1308
		Background	215	41491	23	31.72		0	0	188	1202	1308
		ARC	216	64551	40	49.35	14.3	34	0	255	1267	1308
		Background	217	45839	30	35.05		17	0	178	1240	1308
		ARC	218	62145	40	47.51	13.63	13	0	188	1247	1308
		Background	219	44320	27	33.88		13	0	151	1234	1308
		ARC	220	49967	30	38.2	11.79	0	0	225	1203	1308
		Background	221	34547	20	26.41		0	0	191	1175	1308
		ARC	222	60584	38.5	46.32	12.66	13	0	218	1274	1308
		Background	223	44031	27	33.66		13	0	178	1226	1308
10933	2b	ARC	224	50911	30	38.92	10.24	0	0	232	1201	1308
		Background	225	37518	21.5	28.68		0	0	138	1190	1308
		ARC	226	70811	40	54.14	21.5	17	0	255	1256	1308
		Background	227	42699	27	32.64		0	0	211	1212	1308
		ARC	228	45668	23	34.91	10.37	0	0	255	1184	1308
		Background	229	32101	20	24.54		0	0	158	1153	1308
		ARC	230	44208	27	33.8	7.35	0	0	221	1203	1308
		Background	231	34596	20	26.45		0	0	185	1160	1308
		ARC	232	51000	30	38.99	15.12	17	0	195	1254	1308
		Background	233	31222	17	23.87		0	0	131	1140	1308
		ARC	234	40191	23	30.73	4.61	0	0	181	1175	1308
		Background	235	34160	20	26.12		0	0	178	1164	1308
10914		ARC	236	48961	30	37.43	10.51	17	0	195	1231	1308
		Background	237	35214	20	26.92		0	0	158	1177	1308
		ARC	238	40490	23	30.96	10.34	0	0	181	1179	1308
		Background	239	26976	13	20.62		0	0	121	1088	1308
		ARC	240	55432	34	42.38	15.32	0	0	201	1231	1308
		Background	241	35399	20	27.06		0	0	154	1160	1308
		ARC	242	43483	23	33.24	4.14	0	0	215	1136	1308
		Background	243	38066	20	29.1		0	0	151	1187	1308
		ARC	244	65836	40	50.33	24.12	23	0	255	1270	1308
		Background	245	34277	20	26.21		0	0	144	1133	1308
		ARC	246	53010	34	40.53	16.47	13	0	248	1243	1308
		Background	247	31471	17	24.06		0	0	154	1124	1308
		ARC	248	47925	27	36.64	11.72	0	0	255	1146	1308
		Background	249	32601	20	24.92		0	0	178	1139	1308
10813		ARC	250	40412	23	30.9	3.51	0	0	168	1176	1308
		Background	251	35820	20	27.39		13	0	138	1219	1308
		ARC	252	47777	27	36.53	10.49	0	0	205	1197	1308
		Background	253	34059	20	26.04		0	0	185	1149	1308
		ARC	254	44678	27	34.16	-1.03	0	0	235	1204	1308
		Background	255	46029	30	35.19		23	0	168	1240	1308
		ARC	256	65740	40	50.26	16.26	13	0	228	1276	1308
		Background	257	44477	27	34		17	0	215	1235	1308
		ARC	258	46350	27	35.44	7.84	17	0	198	1239	1308
		Background	259	36102	20	27.6		0	0	138	1192	1308
		ARC	260	46629	27	35.65	5.53	0	0	238	1155	1308
		Background	261	39402	23	30.12		0	0	144	1197	1308
10992		ARC	262	61602	34	47.1	11.01	0	0	255	1213	1308
		Background	263	47204	30	36.09		20	0	215	1229	1308
		ARC	264	64351	34	49.2	9.77	10	0	255	1241	1308
		Background	265	51576	34	39.43		17	0	178	1255	1308
		ARC	266	88657	44	67.78	32.18	0	0	255	1235	1308
		Background	267	46560	30	35.6		0	0	168	1223	1308
		ARC	268	71474	40	54.64	10.06	10	0	255	1253	1308
		Background	269	58314	37	44.58		17	0	195	1270	1308
		ARC	270	78284	37	59.85	23.3	20	0	255	1243	1308
		Background	271	47809	30	36.55		13	0	221	1229	1308
		ARC	272	84389	50	64.52	23.66	44	0	255	1266	1308
		Background	273	53439	35.5	40.86		20	0	191	1271	1308
		ARC	274	87048	54	66.55	26.03	37	0	255	1287	1308
		Background	275	53003	34	40.52		20	0	171	1279	1308
		ARC	276	71622	44	54.76	19.43	10	0	255	1271	1308
		Background	277	46210	30	35.33		20	0	242	1249	1308
		ARC	278	60510	37	46.26	9.44	13	0	255	1248	1308
		Background	279	48160	30	36.82		10	0	201	1237	1308
		ARC	280	63897	40	48.85	11.3	23	0	248	1259	1308
		Background	281	49120	30	37.55		30	0	232	1259	1308
		ARC	282	60815	37	46.49	7.95	20	0	238	1242	1308
		Background	283	50408	34	38.54		20	0	255	1269	1308
		ARC	284	53578	34	40.96	6.43	20	0	252	1233	1308
		Background	285	45170	27	34.53		17	0	161	1250	1308
		ARC	286	64808	34	49.55	12.61	0	0	255	1211	1308
		Background	287	48320	34	36.94		17	0	151	1247	1308
10826		ARC	288	73176	40	55.94	20.09	23	0	255	1261	1308
		Background	289	46888	30	35.85		27	0	208	1262	1308
		ARC	290	53247	30	40.71	6.86	7	0	255	1238	1308
		Background	291	44270	27	33.85		13	0	171	1221	1308
		ARC	292	108580	57	83.01	49.31	255	0	255	1265	1308
		Background	293	44085	27	33.7		0	0	174	1213	1308
		ARC	294	62558	30	47.83	19.59	0	0	255	1195	1308
		Background	295	36937	23	28.24		0	0	171	1196	1308
		ARC	296	89917	40	68.74	32.87	0	0	255	1230	1308
		Background	297	46918	30	35.87		13	0	171	1255	1308
		ARC	298	46160	23	35.29	4.74	0	0	248	1145	1308
		Background	299	39959	23	30.55		0	0	148	1190	1308
		ARC	300	65232	37	49.87	16.69	0	0	255	1213	1308
		Background	301	43396	27	33.18		0	0	195	1197	1308
		ARC	302	76689	44	58.63	22.58	17	0	255	1247	1308
		Background	303	47158	30	36.05		23	0	168	1236	1308
		ARC	304	120001	64	91.74	46.25	255	0	255	1291	1308
		Background	305	59498	40	45.49		20	0	205	1277	1308
		ARC	306	49934	30	38.18	6.33	0	0	232	1194	1308
		Background	307	41660	27	31.85		13	0	171	1227	1308
10819		ARC	308	52391	30	40.05	5.05	0	0	255	1222	1308
		Background	309	45784	27	35		7	0	198	1244	1308
		ARC	310	55982	34	42.8	7.27	10	0	255	1263	1308
		Background	311	46479	30	35.53		13	0	198	1225	1308
		ARC	312	73848	37	56.46	25.02	10	0	255	1254	1308
		Background	313	41129	23	31.44		0	0	158	1215	1308
		ARC	314	61204	34	46.79	23.2	0	0	255	1211	1308
		Background	315	30862	17	23.59		0	0	161	1114	1308
		ARC	316	59414	30	45.42	14.44	0	0	255	1184	1308
		Background	317	40523	27	30.98		0	0	158	1196	1308
		ARC	318	52161	30	39.88	10.37	0	0	225	1195	1308
		Background	319	38605	23	29.51		0	0	144	1205	1308
		ARC	320	45043	27	34.44	2.95	0	0	255	1176	1308
		Background	321	41194	23	31.49		3	0	158	1226	1308
		ARC	322	69268	34	52.96	12.12	0	0	255	1215	1308
		Background	323	53417	34	40.84		23	0	195	1248	1308
		ARC	324	96700	47	73.93	33.8	255	0	255	1242	1308
		Background	325	52487	34	40.13		13	0	218	1264	1308
		ARC	326	64979	34	49.68	7.04	0	0	255	1193	1308
		Background	327	55768	37	42.64		13	0	195	1271	1308
		ARC	328	85149	47	65.1	23.22	13	0	255	1247	1308
		Background	329	54778	35.5	41.88		30	0	215	1269	1308
10928		ARC	330	73754	40	56.39	22.54	0	0	255	1231	1308
		Background	331	44282	27	33.85		0	0	171	1220	1308
		ARC	332	43877	23	33.55	9.03	0	0	225	1149	1308
		Background	333	32075	20	24.52		0	0	144	1143	1308
		ARC	334	89256	44	68.24	32.49	255	0	255	1256	1308
		Background	335	46760	30	35.75		0	0	171	1220	1308
		ARC	336	52819	30	40.38	13.52	0	0	255	1192	1308
		Background	337	35130	20	26.86		0	0	144	1174	1308
		ARC	338	84290	44	64.44	34.28	13	0	255	1270	1308
		Background	339	39452	23	30.16		0	0	174	1195	1308
		ARC	340	41969	23	32.09	8.58	0	0	161	1198	1308
		Background	341	30755	20	23.51		0	0	144	1140	1308
		ARC	342	55836	27	42.69	14.19	0	0	255	1169	1308
		Background	343	37279	23	28.5		0	0	161	1197	1308
		ARC	344	70911	34	54.21	25.56	0	0	255	1198	1308
		Background	345	37469	23	28.65		0	0	144	1196	1308
		ARC	346	74833	37	57.21	28.74	0	0	255	1196	1308
		Background	347	37244	23	28.47		0	0	161	1187	1308
		ARC	348	66116	30	50.55	23.44	0	0	255	1215	1308
		Background	349	35464	20	27.11		0	0	138	1182	1308
		ARC	350	46619	23	35.64	6.35	0	0	255	1153	1308
		Background	351	38307	23	29.29		10	0	164	1220	1308
		ARC	352	39245	20	30	2.95	0	0	255	1103	1308
		Background	353	35379	20	27.05		0	0	141	1182	1308
10880		ARC	354	47521	30	36.33	-3.8	0	0	185	1225	1308
		Background	355	52491	34	40.13		10	0	178	1268	1308
		ARC	356	48286	30	36.92	2.3	0	0	168	1212	1308
		Background	357	45279	27	34.62		13	0	195	1234	1308
		ARC	358	71094	40	54.35	12.45	0	0	255	1247	1308
		Background	359	54803	37	41.9		17	0	185	1277	1308
		ARC	360	71850	34	54.93	18.29	0	0	255	1193	1308
		Background	361	47930	30	36.64		17	0	154	1243	1308
		ARC	362	88128	47	67.38	36.31	0	0	255	1238	1308
		Background	363	40636	27	31.07		0	0	154	1198	1308
		ARC	364	86891	50	66.43	32.63	17	0	255	1273	1308
		Background	365	44209	27	33.8		0	0	154	1210	1308
		ARC	366	63921	37	48.87	15.15	0	0	255	1221	1308
		Background	367	44110	27	33.72		13	0	188	1223	1308
		ARC	368	76914	44	58.8	30.14	20	0	255	1274	1308
		Background	369	37490	23	28.66		0	0	161	1196	1308
		ARC	370	58977	34	45.09	14.84	0	0	255	1228	1308
		Background	371	39571	23	30.25		7	0	164	1214	1308
		ARC	372	65946	34	50.42	21.27	0	0	255	1203	1308
		Background	373	38122	23	29.15		0	0	158	1207	1308
		ARC	374	51150	30	39.11	9.17	0	0	248	1189	1308
		Background	375	39168	23	29.94		0	0	164	1213	1308
10913	2b	ARC	376	74621	42	57.05	25.58	0	0	255	1228	1308
		Background	377	41160	27	31.47		13	0	174	1225	1308
		ARC	378	63120	40	48.26	20.81	7	0	221	1259	1308
		Background	379	35902	20	27.45		0	0	158	1186	1308
		ARC	380	68917	37	52.69	18.98	13	0	255	1245	1308
		Background	381	44094	27	33.71		10	0	168	1241	1308
		ARC	382	73602	44	56.27	28.2	23	0	255	1266	1308
		Background	383	36717	23	28.07		0	0	138	1188	1308
		ARC	384	55523	30	42.45	8.64	0	0	255	1155	1308
		Background	385	44225	27	33.81		13	0	178	1226	1308
		ARC	386	55120	34	42.14	11.74	0	0	255	1237	1308
		Background	387	39768	23	30.4		0	0	181	1189	1308
10795		ARC	388	34285	20	26.21	3.38	0	0	128	1156	1308
		Background	389	29860	17	22.83		0	0	131	1101	1308
		ARC	390	39352	23	30.09	6.18	0	0	134	1155	1308
		Background	391	31272	17	23.91		0	0	144	1139	1308
		ARC	392	38899	23	29.74	1.15	0	0	148	1171	1308
		Background	393	37392	23	28.59		0	0	168	1181	1308
		ARC	394	53459	30	40.87	15.94	0	0	225	1197	1308
		Background	395	32610	20	24.93		0	0	131	1134	1308
		ARC	396	44011	27	33.65	4.66	0	0	215	1162	1308
		Background	397	37921	23	28.99		0	0	154	1200	1308
		ARC	399	50025	30	38.25	12.1	0	0	235	1207	1308
		Background	400	34209	20	26.15		0	0	198	1154	1308
10926		ARC	401	35031	20	26.78	1.73	0	0	181	1112	1308
		Background	402	32759	20	25.05		0	0	168	1125	1308
		ARC	403	55334	30	42.3	16.27	0	0	255	1188	1308
		Background	404	34052	20	26.03		0	0	128	1140	1308
		ARC	405	58808	30	44.96	19.4	0	0	255	1207	1308
		Background	406	33433	20	25.56		0	0	148	1144	1308
		ARC	407	49007	27	37.47	11.4	0	0	248	1172	1308
		Background	408	34098	20	26.07		0	0	154	1174	1308
		ARC	409	72208	37	55.2	30.42	17	0	255	1250	1308
		Background	410	32414	17	24.78		0	0	198	1170	1308
		ARC	411	49215	27	37.63	13.31	0	0	255	1182	1308
		Background	412	31809	17	24.32		0	0	178	1159	1308
		ARC	413	54087	30	41.35	11.95	0	0	255	1196	1308
		Background	414	38457	23	29.4		0	0	168	1198	1308
		ARC	415	44085	27	33.7	9.54	0	0	208	1193	1308
		Background	416	31599	17	24.16		0	0	174	1133	1308
		ARC	417	59949	37	45.83	11.66	0	0	255	1213	1308
		Background	418	44697	27	34.17		13	0	195	1240	1308
		ARC	419	76810	44	58.72	24.99	7	0	255	1253	1308
		Background	420	44114	27	33.73		0	0	181	1218	1308
		ARC	421	39006	23	29.82	5.07	0	0	171	1152	1308
		Background	422	32369	17	24.75		0	0	128	1161	1308
10651		ARC	423	50353	30	38.5	1.89	10	0	255	1233	1308
		Background	424	47884	30	36.61		10	0	245	1244	1308
		ARC	425	40002	23	30.58	5.36	0	0	198	1203	1308
		Background	426	32994	17	25.22		0	0	154	1131	1308
		ARC	427	47372	27	36.22	1	0	0	255	1177	1308
		Background	428	46070	30	35.22		13	0	154	1260	1308
		ARC	429	36076	20	27.58	-6.04	0	0	181	1150	1308
		Background	430	43973	27	33.62		17	0	208	1232	1308
		ARC	431	52996	34	40.52	-2.56	0	0	205	1222	1308
		Background	432	56352	37	43.08		20	0	195	1277	1308
10910		ARC	433	98195	47	75.07	40.04	255	0	255	1255	1308
		Background	434	45823	27	35.03		3	0	174	1232	1308
		ARC	435	67225	37	51.4	23.51	10	0	255	1241	1308
		Background	436	36485	20	27.89		0	0	185	1154	1308
		ARC	437	134128	70	102.54	66.46	255	0	255	1284	1308
		Background	438	47193	30	36.08		20	0	151	1250	1308
		ARC	439	56366	30	43.09	16.28	0	0	255	1192	1308
		Background	440	35070	20	26.81		0	0	174	1175	1308
		ARC	441	115016	57	87.93	53.01	255	0	255	1287	1308
		Background	442	45679	30	34.92		13	0	144	1232	1308
		ARC	443	53502	30	40.9	9.75	0	0	255	1204	1308
		Background	444	40750	23	31.15		0	0	171	1193	1308
		ARC	445	87416	50	66.83	31.11	0	0	255	1244	1308
		Background	446	46717	30	35.72		13	0	225	1228	1308
		ARC	447	108255	57	82.76	35.05	255	0	255	1284	1308
		Background	448	62409	40	47.71		30	0	235	1287	1308
		ARC	449	132040	70	100.95	53.07	255	0	255	1267	1308
		Background	450	62626	40	47.88		27	0	198	1280	1308
		ARC	451	100048	50	76.49	35.87	255	0	255	1259	1308
		Background	452	53130	34	40.62		30	0	218	1264	1308
		ARC	453	147413	77	112.7	72.84	255	0	255	1293	1308
		Background	454	52131	34	39.86		20	0	211	1254	1308
		ARC	455	58320	34	44.59	9.38	0	0	242	1236	1308
		Background	456	46053	27	35.21		0	0	198	1211	1308
		ARC	457	66151	34	50.57	12.01	0	0	255	1223	1308
		Background	458	50430	34	38.56		23	0	205	1258	1308
		ARC	459	72861	44	55.7	17.44	40	0	255	1261	1308
		Background	460	50043	34	38.26		13	0	144	1261	1308
10911		ARC	461	69026	44	52.77	13.16	0	0	255	1247	1308
		Background	462	51805	34	39.61		13	0	185	1249	1308
		ARC	463	96270	50	73.6	30.66	255	0	255	1226	1308
		Background	464	56161	37	42.94		17	0	238	1258	1308
		ARC	465	142473	77	108.92	69.36	255	0	255	1260	1308
		Background	466	51745	34	39.56		20	0	161	1250	1308
		ARC	467	167246	97	127.86	80.29	255	0	255	1288	1308
		Background	468	62226	40	47.57		27	0	211	1277	1308
		ARC	469	184135	122.5	140.78	94.56	255	0	255	1295	1308
		Background	470	60454	40	46.22		30	0	195	1278	1308
		ARC	471	197822	138	151.24	109.23	255	0	255	1307	1308
		Background	472	54955	34	42.01		10	0	255	1242	1308
		ARC	473	167708	101	128.22	86.28	255	0	255	1274	1308
		Background	476	54856	37	41.94		13	0	174	1276	1308
		ARC	477	167763	104	128.26	74.8	255	0	255	1290	1308
		Background	478	69930	47	53.46		34	0	211	1292	1308
		ARC	479	133122	74	101.78	68.91	255	0	255	1272	1308
		Background	480	42993	27	32.87		20	0	198	1225	1308
		ARC	481	79169	44	60.53	23.76	0	0	255	1230	1308
		Background	482	48100	30	36.77		23	0	161	1273	1308
		ARC	483	74053	40	56.62	8.13	17	0	255	1255	1308
		Background	484	63427	44	48.49		23	0	215	1275	1308
		ARC	485	85386	44	65.28	32.74	0	0	255	1240	1308
		Background	486	42565	27	32.54		10	0	161	1230	1308
		ARC	487	64103	37	49.01	7.71	13	0	255	1241	1308
		Background	488	54014	34	41.3		23	0	211	1267	1308
		ARC	489	102738	54	78.55	43.51	255	0	255	1265	1308
		Background	490	45827	27	35.04		20	0	174	1222	1308
		ARC	491	62854	37	48.05	12.79	0	0	255	1211	1308
		Background	492	46119	30	35.26		17	0	198	1242	1308
		ARC	493	66952	40	51.19	9.42	13	0	255	1254	1308
		Background	494	54629	37	41.77		20	0	174	1271	1308
		ARC	495	67622	40	51.7	14.47	17	0	255	1257	1308
		Background	496	48699	30	37.23		17	0	242	1236	1308
		ARC	497	63261	37	48.36	13.83	0	0	255	1238	1308
		Background	498	45162	27	34.53		13	0	198	1226	1308
10804		ARC	499	77232	50	59.05	8.19	47	0	255	1271	1308
		Background	500	66528	44	50.86		30	0	198	1277	1308
		ARC	501	72815	44	55.67	11.12	13	0	255	1252	1308
		Background	502	58274	37	44.55		20	0	191	1269	1308
		ARC	503	65403	34	50	21.14	0	0	255	1230	1308
		Background	504	37746	23	28.86		0	0	174	1189	1308
		ARC	505	53540	27	40.93	13.53	0	0	255	1166	1308
		Background	506	35834	20	27.4		0	0	171	1179	1308
		ARC	507	63643	34	48.66	16.86	3	0	255	1230	1308
		Background	508	41592	27	31.8		0	0	158	1203	1308
		ARC	509	49121	27	37.55	12.29	0	0	232	1197	1308
		Background	510	33046	17	25.26		0	0	201	1136	1308
		ARC	511	57048	34	43.61	9.95	0	0	255	1217	1308
		Background	512	44033	27	33.66		0	0	161	1212	1308
		ARC	513	75090	40	57.41	30.55	0	0	255	1216	1308
		Background	514	35138	20	26.86		0	0	178	1152	1308
10628		ARC	515	49081	30	37.52	2.49	0	0	221	1196	1308
		Background	516	45820	30	35.03		20	0	161	1228	1308
		ARC	517	54594	34	41.74	3.49	10	0	228	1225	1308
		Background	518	50037	34	38.25		23	0	164	1260	1308
		ARC	519	57615	30	44.05	0.6	0	0	255	1192	1308
		Background	520	56827	37	43.45		23	0	215	1273	1308
		ARC	521	68888	37	52.67	15.68	0	0	255	1210	1308
		Background	522	48380	30	36.99		10	0	185	1237	1308
		ARC	523	75840	40	57.98	22.38	10	0	255	1255	1308
		Background	524	46560	30	35.6		17	0	185	1234	1308
		ARC	525	96104	50	73.47	35.49	255	0	255	1246	1308
		Background	526	49683	30	37.98		13	0	181	1258	1308
		ARC	527	72149	40	55.16	15.73	27	0	255	1251	1308
		Background	528	51573	34	39.43		17	0	174	1262	1308
		ARC	529	73101	37	55.89	20.73	0	0	255	1215	1308
		Background	530	45983	30	35.16		13	0	161	1231	1308
		ARC	531	62370	37	47.68	10.5	17	0	255	1240	1308
		Background	532	48631	30	37.18		20	0	198	1239	1308
		ARC	533	71802	44	54.89	18.82	10	0	255	1261	1308
		Background	534	47175	30	36.07		13	0	208	1244	1308
		ARC	535	61796	34	47.24	11.9	0	0	255	1220	1308
		Background	536	46230	30	35.34		13	0	151	1238	1308
		ARC	537	63838	37	48.81	12.57	0	0	255	1209	1308
		Background	538	47408	30	36.24		0	0	174	1226	1308
		ARC	539	61678	37	47.15	11.99	10	0	255	1253	1308
		Background	540	45989	30	35.16		20	0	171	1231	1308
		ARC	541	54023	30	41.3	8.87	0	0	228	1207	1308
		Background	542	42413	23	32.43		10	0	158	1225	1308
10607		ARC	543	64500	37	49.31	12.68	0	0	255	1203	1308
		Background	544	47911	30	36.63		7	0	158	1231	1308
		ARC	545	81146	44	62.04	18.64	0	0	255	1243	1308
		Background	546	56766	37	43.4		23	0	208	1275	1308
		ARC	547	111667	57	85.37	51.97	255	0	255	1274	1308
		Background	548	43688	27	33.4		0	0	171	1216	1308
		ARC	549	100358	45.5	76.73	29.93	255	0	255	1244	1308
		Background	550	61218	40	46.8		27	0	218	1280	1308
		ARC	551	91039	40	69.6	34.63	255	0	255	1244	1308
		Background	552	45743	27	34.97		0	0	164	1215	1308
		ARC	553	91756	47	70.15	26.99	255	0	255	1249	1308
		Background	554	56451	37	43.16		20	0	211	1274	1308
		ARC	555	85018	40	65	29.68	0	0	255	1200	1308
		Background	556	46193	30	35.32		10	0	185	1230	1308
		ARC	557	66404	37	50.77	20.17	27	0	255	1241	1308
		Background	558	40019	27	30.6		0	0	148	1201	1308
		ARC	559	56751	34	43.39	14.08	0	0	255	1228	1308
		Background	560	38333	23	29.31		10	0	164	1218	1308
		ARC	561	60095	35.5	45.94	10.4	10	0	238	1236	1308
		Background	562	46491	27	35.54		20	0	195	1247	1308
		ARC	563	56734	34	43.37	7.98	13	0	255	1258	1308
		Background	564	46284	30	35.39		20	0	171	1256	1308
		ARC	565	64135	40	49.03	7.84	0	0	255	1214	1308
		Background	566	53872	37	41.19		17	0	158	1267	1308
		ARC	567	55718	34	42.6	-0.63	0	0	235	1220	1308
		Background	568	56543	37	43.23		37	0	191	1282	1308
10949		ARC	569	60161	34	45.99	16.59	0	0	255	1205	1308
		Background	570	38451	23	29.4		0	0	154	1205	1308
		ARC	571	69574	34	53.19	22	0	0	255	1199	1308
		Background	572	40800	23	31.19		0	0	218	1191	1308
		ARC	573	105868	54	80.94	47.12	255	0	255	1266	1308
		Background	574	44232	28.5	33.82		13	0	178	1226	1308
		ARC	575	86281	40	65.96	36.74	0	0	255	1195	1308
		Background	576	38224	23	29.22		0	0	154	1185	1308
		ARC	577	103545	50	79.16	41.27	255	0	255	1205	1308
		Background	578	49555	30	37.89		23	0	185	1258	1308
		ARC	579	85250	44	65.18	33.89	7	0	255	1254	1308
		Background	580	40927	27	31.29		0	0	178	1211	1308
		ARC	581	37118	17	28.38	8.26	0	0	218	1134	1308
		Background	582	26315	13	20.12		0	0	131	1109	1308
		ARC	583	39270	20	30.02	7.56	0	0	232	1120	1308
		Background	584	29372	17	22.46		0	0	124	1127	1308
		ARC	585	36373	20	27.81	4.58	0	0	185	1145	1308
		Background	586	30381	17	23.23		0	0	151	1133	1308
		ARC	587	46115	23	35.26	12.61	0	0	255	1164	1308
		Background	588	29624	17	22.65		0	0	161	1140	1308
		ARC	589	34779	18.5	26.59	0.57	0	0	248	1118	1308
		Background	590	34033	20	26.02		0	0	134	1167	1308
		ARC	591	41720	20	31.9	10.01	0	0	255	1090	1308
		Background	592	28628	17	21.89		0	0	131	1121	1308
10633		ARC	593	44560	27	34.07	8.36	0	0	238	1213	1308
		Background	594	33628	20	25.71		0	0	164	1151	1308
		ARC	595	40831	20	31.22	2.79	0	0	248	1141	1308
		Background	596	37190	23	28.43		0	0	168	1190	1308
		ARC	597	30247	17	23.12	-3.52	0	0	164	1100	1308
		Background	598	34850	20	26.64		0	0	198	1181	1308
		ARC	599	40655	23	31.08	2.94	0	0	181	1180	1308
		Background	600	36812	23	28.14		0	0	141	1185	1308
10739		ARC	601	48842	27	37.34	7.52	0	0	215	1191	1308
		Background	604	39010	23	29.82		13	0	158	1215	1308
		ARC	606	59479	30	45.47	14.65	0	0	255	1166	1308
		Background	607	40315	23	30.82		0	0	181	1208	1308
		ARC	608	40889	23	31.26	6.4	0	0	255	1158	1308
		Background	609	32522	20	24.86		0	0	124	1154	1308
		ARC	610	48430	27	37.03	1.74	0	0	195	1200	1308
		Background	611	46163	30	35.29		0	0	248	1197	1308
		ARC	612	51473	30	39.35	9.86	0	0	238	1200	1308
		Background	613	38574	23	29.49		0	0	174	1200	1308
		ARC	614	34570	17	26.43	-0.6	0	0	164	1130	1308
		Background	615	35361	20	27.03		0	0	174	1166	1308
		ARC	616	51203	30	39.15	8.23	0	0	242	1192	1308
		Background	617	40444	23	30.92		0	0	185	1210	1308
		ARC	618	52590	30	40.21	0.92	0	0	255	1215	1308
		Background	619	51389	30	39.29		20	0	242	1241	1308
		ARC	620	38986	20	29.81	4.3	0	0	255	1168	1308
		Background	621	33371	20	25.51		0	0	171	1120	1308
		ARC	622	46456	27	35.52	2.38	0	0	255	1204	1308
		Background	623	43353	25	33.14		10	0	255	1229	1308

## Sheet: raw data from screen 2
Mouse			Name	Volume	Median Intensity	Average Intensity		Mode Intensity	Min Intensity	Max Intensity	Area > Background	Area	Comment
10623		ARC	623	52624	24	40.23	20.2	0	0	255	1157	1308
		Background	624	26200	15	20.03		0	0	118	1076	1308
		ARC	625	48634	24	37.18	21.46	0	0	255	1082	1308
		Background	626	20567	9	15.72		0	0	143	1004	1308
		ARC	627	51710	24	39.53	12.54	0	0	255	1098	1308
		Background	628	35307	21	26.99		0	0	155	1186	1308
		ARC	629	67052	27	51.26	24.74	0	0	255	1173	1308
		Background	630	34694	21	26.52		0	0	176	1166	1308
		ARC	631	46685	21	35.69	15.07	0	0	255	1113	1308
		Background	632	26974	15	20.62		0	0	140	1108	1308
		ARC	633	39511	15	30.21	7.69	0	0	255	1051	1308
		Background	634	29450	15	22.52		0	0	194	1150	1308
		ARC	635	33097	15	25.3	4.04	0	0	231	1079	1308
		Background	636	27808	15	21.26		0	0	149	1107	1308
		ARC	637	39088	15	29.88	10.84	0	0	255	1080	1308
		Background	638	24903	12	19.04		0	0	134	1069	1308
		ARC	639	32827	15	25.1	5.57	0	0	216	1095	1308
		Background	640	25551	12	19.53		0	0	109	1079	1308
		ARC	641	49984	21	38.21	16.55	0	0	255	1113	1308
		Background	642	28331	15	21.66		0	0	137	1098	1308
		ARC	643	33952	15	25.96	4.6	0	0	255	1064	1308
		Background	644	27935	15	21.36		0	0	118	1099	1308
		ARC	645	34537	15	26.4	4.22	0	0	194	1060	1308
		Background	646	29006	15	22.18		0	0	137	1108	1308
10655		ARC	647	70970	27	54.26	24.63	0	0	255	1153	1308
		Background	648	38762	24	29.63		12	0	121	1228	1308
		ARC	649	49607	24	37.93	14.74	0	0	255	1178	1308
		Background	650	30327	18	23.19		0	0	131	1148	1308
		ARC	651	61078	27	46.7	19.32	0	0	255	1191	1308
		Background	652	35811	21	27.38		0	0	158	1192	1308
		ARC	653	29536	15	22.58	2.74	0	0	225	1119	1308
		Background	654	25948	15	19.84		0	0	131	1091	1308
		ARC	655	25700	12	19.65	0.3	0	0	152	986	1308
		Background	656	25310	15	19.35		0	0	124	1079	1308
		ARC	657	70046	27	53.55	25.03	0	0	255	1149	1308
		Background	658	37303	24	28.52		9	0	131	1219	1308
		ARC	659	81900	36	62.61	31.31	0	0	255	1207	1308
		Background	660	40938	24	31.3		21	0	231	1240	1308
		ARC	661	52892	24	40.44	13.65	0	0	255	1193	1308
		Background	662	35047	21	26.79		0	0	134	1205	1308
		ARC	663	75096	36	57.41	30.55	15	0	255	1251	1308
		Background	664	35131	21	26.86		0	0	176	1196	1308
		ARC	665	34899	15	26.68	2.83	0	0	240	1037	1308
		Background	666	31200	18	23.85		0	0	140	1142	1308
		ARC	667	77427	30	59.19	31.42	0	0	255	1167	1308
		Background	668	36317	24	27.77		0	0	173	1193	1308
10656		ARC	669	38644	21	29.54	-5.07	0	0	255	1126	1308
		Background	670	45266	27	34.61		18	0	173	1237	1308
		ARC	671	35224	12	26.93	1.58	0	0	255	1041	1308
		Background	672	33152	18	25.35		0	0	155	1161	1308
		ARC	673	62707	30	47.94	12.21	0	0	255	1167	1308
		Background	674	46737	30	35.73		18	0	131	1267	1308
		ARC	675	85624	33	65.46	39.23	255	0	255	1199	1308
		Background	676	34315	21	26.23		0	0	128	1156	1308
		ARC	677	52985	18	40.51	9.43	0	0	255	1074	1308
		Background	678	40654	24	31.08		24	0	209	1222	1308
		ARC	679	56400	18	43.12	25.2	0	0	255	1080	1308
		Background	680	23433	12	17.92		0	0	118	1077	1308
		ARC	681	110004	55	84.1	33.75	255	0	255	1289	1308
		Background	682	65853	46	50.35		24	0	182	1299	1308
		ARC	683	120716	58	92.29	46.38	255	0	255	1280	1308
		Background	684	60050	39	45.91		27	0	209	1288	1308
		ARC	685	87145	46	66.62	40.59	255	0	255	1251	1308
		Background	686	34048	21	26.03		0	0	158	1178	1308
		ARC	687	102826	49	78.61	59.97	255	0	255	1248	1308
		Background	688	24387	12	18.64		0	0	179	1083	1308
		ARC	689	93928	39	71.81	30.87	255	0	255	1221	1308
		Background	690	53549	36	40.94		18	0	182	1288	1308
		ARC	691	91861	39	70.23	36.27	0	0	255	1166	1308
		Background	692	44420	27	33.96		0	0	255	1232	1308
		ARC	693	73240	33	55.99	24.09	0	0	255	1229	1308
		Background	694	41729	27	31.9		12	0	161	1242	1308
		ARC	695	50211	27	38.39	11.71	0	0	255	1190	1308
		Background	696	34902	21	26.68		0	0	173	1156	1308
10946		ARC	697	45080	24	34.46	13.12	0	0	246	1169	1308
		Background	698	27909	18	21.34		0	0	115	1117	1308
		ARC	699	21864	9	16.72	-3.71	0	0	134	939	1308
		Background	700	26718	15	20.43		0	0	173	1101	1308
		ARC	701	47402	18	36.24	17.19	0	0	255	1070	1308
		Background	702	24922	12	19.05		0	0	143	1069	1308
		ARC	703	38196	18	29.2	13.13	0	0	255	1091	1308
		Background	704	21024	9	16.07		0	0	131	991	1308
		ARC	705	52782	21	40.35	24.53	0	0	255	1121	1308
		Background	706	20695	9	15.82		0	0	161	993	1308
		ARC	707	43135	21	32.98	18.23	0	0	255	1137	1308
		Background	708	19292	9	14.75		0	0	115	989	1308
		ARC	709	54210	21	41.44	16.17	0	0	255	1107	1308
		Background	710	33055	18	25.27		0	0	152	1166	1308
		ARC	711	40347	18	30.85	13.66	0	0	255	1151	1308
		Background	712	22491	9	17.19		0	0	121	1023	1308
		ARC	713	48719	24	37.25	12.75	0	0	255	1195	1308
		Background	714	32042	18	24.5		0	0	131	1162	1308
		ARC	715	36130	18	27.62	9.55	0	0	240	1106	1308
		Background	716	23642	12	18.07		0	0	155	1058	1308
		ARC	717	52248	21	39.94	14.97	0	0	255	1086	1308
		Background	718	32663	18	24.97		0	0	152	1158	1308
		ARC	719	33857	15	25.88	3.8	0	0	255	1065	1308
		Background	720	28882	15	22.08		0	0	173	1063	1308
		ARC	721	57519	24	43.97	22.45	0	0	255	1151	1308
		Background	722	28144	15	21.52		0	0	137	1099	1308
		ARC	723	33475	13.5	25.59	7.16	0	0	225	1024	1308
		Background	724	24108	12	18.43		0	0	182	1072	1308
		ARC	725	42881	18	32.78	13.52	0	0	255	1103	1308
		Background	726	25193	12	19.26		0	0	140	1091	1308
10747		ARC	727	70852	24	54.17	37.71	0	0	255	1120	1308
		Background	728	21534	9	16.46		0	0	128	1032	1308
		ARC	729	48142	24	36.81	19.59	0	0	255	1152	1308
		Background	730	22527	12	17.22		0	0	143	1041	1308
		ARC	731	73150	27	55.93	28.52	0	0	255	1182	1308
		Background	732	35852	21	27.41		0	0	170	1172	1308
		ARC	733	84357	33	64.49	39.12	255	0	255	1214	1308
		Background	734	33188	18	25.37		0	0	170	1167	1308
		ARC	735	68253	30	52.18	28	0	0	255	1176	1308
		Background	736	31626	18	24.18		0	0	212	1155	1308
		ARC	737	62626	27	47.88	25.93	0	0	255	1205	1308
		Background	738	28707	16.5	21.95		0	0	164	1144	1308
		ARC	739	39864	18	30.48	9.47	0	0	225	1150	1308
		Background	740	27482	15	21.01		0	0	167	1087	1308
		ARC	741	63940	27	48.88	26.52	0	0	255	1205	1308
		Background	742	29252	15	22.36		0	0	170	1145	1308
		ARC	743	22650	9	17.32	-1.51	0	0	255	988	1308
		Background	744	24635	12	18.83		0	0	128	1076	1308
		ARC	745	39298	15	30.04	15.53	0	0	255	1096	1308
		Background	746	18984	9	14.51		0	0	131	976	1308
10768		ARC	747	68336	27	52.24	31.98	0	0	255	1154	1308
		Background	748	26495	15	20.26		0	0	167	1116	1308
		ARC	749	58387	21	44.64	25.25	0	0	255	1085	1308
		Background	750	25360	12	19.39		0	0	143	1081	1308
		ARC	751	68560	21	52.42	30.95	0	0	255	1081	1308
		Background	752	28088	15	21.47		0	0	143	1091	1308
		ARC	753	43900	15	33.56	14.34	0	0	255	1051	1308
		Background	754	25144	12	19.22		0	0	137	1073	1308
		ARC	755	53436	18	40.85	19.49	0	0	255	1074	1308
		Background	756	27934	15	21.36		0	0	152	1104	1308
		ARC	757	65675	21	50.21	20.12	0	0	255	1082	1308
		Background	758	39360	24	30.09		0	0	170	1192	1308
		ARC	759	59607	24	45.57	25.94	0	0	255	1100	1308
		Background	760	25680	15	19.63		0	0	121	1104	1308
		ARC	761	68255	33	52.18	36.51	0	0	255	1230	1308
		Background	762	20497	9	15.67		0	0	115	1005	1308
		ARC	763	109916	49	84.03	52.21	255	0	255	1278	1308
		Background	764	41617	24	31.82		15	0	170	1238	1308
10835		ARC	765	47381	24	36.22	13.03	0	0	255	1167	1308
		Background	766	30328	18	23.19		0	0	158	1125	1308
		ARC	767	27273	12	20.85	2.22	0	0	188	1040	1308
		Background	768	24371	12	18.63		0	0	140	1050	1308
		ARC	769	79855	30	61.05	38.46	255	0	255	1192	1308
		Background	770	29548	15	22.59		0	0	128	1121	1308
		ARC	771	58326	21	44.59	25.56	0	0	255	1113	1308
		Background	772	24895	15	19.03		0	0	118	1085	1308
		ARC	773	100498	42	76.83	52.84	255	0	255	1234	1308
		Background	774	31383	15	23.99		0	0	197	1129	1308
		ARC	775	123634	61	94.52	70.69	255	0	255	1265	1308
		Background	776	31176	18	23.83		0	0	167	1136	1308
		ARC	779	151935	85	116.16	92.19	255	0	255	1291	1308
		Background	780	31348	18	23.97		0	0	137	1142	1308
		ARC	781	48393	24	37	9.48	0	0	255	1166	1308
		Background	782	35995	21	27.52		0	0	152	1180	1308
		ARC	783	121288	55	92.73	73.52	255	0	255	1261	1308
		Background	784	25124	12	19.21		0	0	112	1058	1308
		ARC	785	60864	30	46.53	24.71	0	0	255	1166	1308
		Background	786	28541	15	21.82		0	0	179	1108	1308
		ARC	787	118924	64	90.92	62.96	255	0	255	1286	1308
		Background	788	36571	21	27.96		9	0	134	1212	1308
		ARC	789	57305	30	43.81	17.38	0	0	255	1222	1308
		Background	790	34570	21	26.43		0	0	128	1206	1308
		ARC	791	102567	49	78.42	51.64	255	0	255	1254	1308
		Background	792	35024	21	26.78		0	0	167	1196	1308
		ARC	793	39911	18	30.51	5.26	0	0	255	1112	1308
		Background	794	33033	21	25.25		0	0	167	1164	1308
10940		ARC	795	64239	36	49.11	20.8	0	0	255	1227	1308
		Background	796	37030	21	28.31		0	0	179	1204	1308
		ARC	797	70967	42	54.26	30.45	0	0	255	1249	1308
		Background	798	31139	18	23.81		0	0	143	1146	1308
		ARC	799	69862	30	53.41	29.72	0	0	255	1189	1308
		Background	800	30983	18	23.69		0	0	185	1164	1308
		ARC	801	78433	33	59.96	37.69	0	0	255	1164	1308
		Background	802	29134	15	22.27		0	0	255	1103	1308
		ARC	803	72404	33	55.35	37.4	0	0	255	1191	1308
		Background	804	23485	12	17.95		0	0	203	1048	1308
		ARC	805	58757	21	44.92	25.72	0	0	255	1071	1308
		Background	806	25115	12	19.2		0	0	152	1044	1308
		ARC	808	31078	12	23.76	2.95	0	0	240	1040	1308
		Background	809	27218	15	20.81		0	0	131	1099	1308
		ARC	811	54057	30	41.33	17.56	0	0	255	1212	1308
		Background	812	31094	18	23.77		0	0	146	1141	1308
10583		ARC	813	56651	36	43.31	11.65	3	0	255	1254	1308
		Background	814	41411	24	31.66		12	0	170	1237	1308
		ARC	815	42844	18	32.76	7.65	0	0	255	1124	1308
		Background	816	32850	18	25.11		0	0	143	1130	1308
		ARC	817	78142	39	59.74	30.16	0	0	255	1246	1308
		Background	818	38694	24	29.58		12	0	149	1232	1308
		ARC	819	82404	30	63	37.07	0	0	255	1145	1308
		Background	820	33914	18	25.93		0	0	191	1171	1308
		ARC	821	79419	33	60.72	36.63	255	0	255	1228	1308
		Background	822	31514	18	24.09		0	0	167	1144	1308
		ARC	823	37036	15	28.31	3.32	0	0	200	1063	1308
		Background	824	32692	18	24.99		0	0	137	1155	1308
		ARC	826	66962	30	51.19	21.27	0	0	255	1177	1308
		Background	827	39133	24	29.92		0	0	185	1209	1308
		ARC	828	58555	33	44.77	18.21	0	0	255	1212	1308
		Background	829	34741	21	26.56		0	0	155	1186	1308
		ARC	830	57227	24	43.75	19.93	0	0	255	1153	1308
		Background	831	31155	18	23.82		0	0	161	1175	1308
		ARC	832	60501	33	46.25	18.13	0	0	255	1219	1308
		Background	833	36775	21	28.12		9	0	176	1211	1308
		ARC	834	64806	24	49.55	19.27	0	0	255	1118	1308
		Background	835	39601	24	30.28		0	0	255	1177	1308
10771		ARC	836	75245	33	57.53	24.92	0	0	255	1187	1308
		Background	837	42654	27	32.61		12	0	161	1246	1308
		ARC	838	76040	30	58.13	26.65	0	0	255	1180	1308
		Background	839	41173	25.5	31.48		0	0	164	1215	1308
		ARC	840	101446	39	77.56	51.3	255	0	255	1223	1308
		Background	841	34354	21	26.26		0	0	146	1182	1308
		ARC	844	153660	82	117.48	89.29	255	0	255	1279	1308
		Background	845	36874	21	28.19		0	0	140	1215	1308
		ARC	847	153302	76	117.2	88.29	255	0	255	1264	1308
		Background	848	37811	24	28.91		0	0	185	1196	1308
		ARC	850	128781	58	98.46	70.65	255	0	255	1273	1308
		Background	851	36381	21	27.81		0	0	164	1207	1308
		ARC	852	141623	70	108.27	83.61	255	0	255	1276	1308
		Background	853	32251	18	24.66		0	0	143	1171	1308
		ARC	854	159909	91	122.25	94.43	255	0	255	1299	1308
		Background	855	36392	21	27.82		0	0	167	1193	1308
		ARC	856	112199	46	85.78	56.99	255	0	255	1174	1308
		Background	857	37656	21	28.79		0	0	143	1192	1308
		ARC	858	78174	39	59.77	27.27	0	0	255	1239	1308
		Background	859	42516	27	32.5		12	0	170	1240	1308
		ARC	860	94935	46	72.58	39.92	255	0	255	1259	1308
		Background	861	42716	27	32.66		18	0	185	1247	1308
		ARC	862	105088	46	80.34	51.63	255	0	255	1243	1308
		Background	863	37548	21	28.71		0	0	255	1185	1308
		ARC	864	90741	36	69.37	43.04	255	0	255	1181	1308
		Background	865	34444	18	26.33		0	0	161	1183	1308
		ARC	866	89577	46	68.48	41.46	0	0	255	1195	1308
		Background	867	35337	21	27.02		0	0	179	1195	1308
10831		ARC	868	48945	27	37.42	10.44	0	0	231	1185	1308
		Background	869	35287	21	26.98		0	0	176	1197	1308
		ARC	870	79804	52	61.01	29.79	24	0	255	1286	1308
		Background	871	40836	24	31.22		0	0	173	1220	1308
		ARC	873	64594	33	49.38	21.82	0	0	255	1232	1308
		Background	874	36046	21	27.56		0	0	167	1201	1308
		ARC	876	45980	27	35.15	8.64	0	0	194	1229	1308
		Background	877	34670	21	26.51		0	0	182	1159	1308
		ARC	878	66402	39	50.77	24.54	9	0	255	1258	1308
		Background	879	34303	21	26.23		0	0	124	1160	1308
		ARC	880	53056	30	40.56	14.81	0	0	206	1219	1308
		Background	881	33675	18	25.75		0	0	179	1158	1308
		ARC	882	65405	36	50	26.31	0	0	255	1232	1308
		Background	883	30991	18	23.69		0	0	170	1156	1308
10933		ARC	884	34072	21	26.05	5.78	0	0	173	1164	1308
		Background	885	26509	15	20.27		0	0	131	1126	1308
		ARC	886	62887	39	48.08	23.89	18	0	255	1274	1308
		Background	887	31642	18	24.19		0	0	128	1144	1308
		ARC	989	32348	18	24.73	2.44	0	0	121	1175	1308
		Background	990	29151	18	22.29		0	0	137	1128	1308
		ARC	991	21048	9	16.09	3.05	0	0	103	1028	1308
		Background	992	17061	9	13.04		0	0	109	942	1308
		ARC	993	28383	15	21.7	1.27	0	0	140	1105	1308
		Background	994	26717	15	20.43		0	0	185	1097	1308
10896		ARC	995	38157	24	29.17	-0.74	12	0	194	1211	1308
		Background	996	39116	24	29.91		0	0	149	1207	1308
		ARC	997	25438	12	19.45	0.09	0	0	152	1068	1308
		Background	998	25325	15	19.36		0	0	121	1102	1308
		ARC	999	34407	18	26.31	2.95	0	0	146	1185	1308
		Background	1000	30557	18	23.36		0	0	128	1149	1308
		ARC	1001	24779	12	18.94	1.64	0	0	124	1060	1308
		Background	1002	22634	12	17.3		0	0	146	1041	1308
		ARC	1003	29345	15	22.44	-0.25	0	0	209	1125	1308
		Background	1004	29677	18	22.69		0	0	137	1137	1308
10881		ARC	1005	51860	30	39.65	-1.98	0	0	206	1216	1308
		Background	1006	54457	36	41.63		18	0	206	1244	1308
		ARC	1007	76658	42	58.61	20.49	9	0	255	1261	1308
		Background	1008	49861	33	38.12		12	0	194	1248	1308
		ARC	1009	57547	36	44	-16.83	0	0	216	1233	1308
		Background	1010	79572	55	60.83		36	0	228	1301	1308
		ARC	1011	77402	42	59.18	26.25	24	0	255	1269	1308
		Background	1012	43077	27	32.93		12	0	137	1237	1308
		ARC	1013	91154	55	69.69	13.24	0	0	255	1228	1308
		Background	1014	73835	52	56.45		46	0	246	1302	1308
		ARC	1015	71732	36	54.84	14.72	0	0	255	1240	1308
		Background	1016	52479	36	40.12		18	0	182	1254	1308
		ARC	1017	48821	27	37.32	1.24	0	0	255	1136	1308
		Background	1018	47195	30	36.08		12	0	222	1240	1308
		ARC	1019	57235	36	43.76	-0.05	33	0	209	1250	1308
		Background	1020	57303	39	43.81		21	0	228	1282	1308
		ARC	1021	48408	30	37.01	3.67	0	0	246	1228	1308
		Background	1022	43615	27	33.34		15	0	158	1240	1308
10902		ARC	1024	58881	37.5	45.02	12.03	33	0	255	1255	1308
		Background	1025	43155	27	32.99		18	0	188	1235	1308
		ARC	1026	40635	24	31.07	8.48	0	0	164	1177	1308
		Background	1027	29545	18	22.59		0	0	140	1143	1308
		ARC	1028	95160	61	72.75	45.77	36	0	255	1291	1308
		Background	1029	35285	21	26.98		0	0	134	1175	1308
		ARC	1030	48136	30	36.8	11.62	0	0	188	1220	1308
		Background	1031	32937	18	25.18		0	0	185	1174	1308
		ARC	1032	81788	52	62.53	35.65	33	0	255	1265	1308
		Background	1033	35164	21	26.88		0	0	137	1172	1308
		ARC	1034	47477	30	36.3	12.64	24	0	246	1248	1308
		Background	1035	30943	15	23.66		0	0	140	1120	1308
		ARC	1036	54337	33	41.54	13.8	9	0	197	1233	1308
		Background	1037	36284	21	27.74		0	0	164	1197	1308
		ARC	1038	57787	36	44.18	16.67	15	0	255	1245	1308
		Background	1039	35979	21	27.51		0	0	255	1184	1308
		ARC	1040	65505	39	50.08	20.74	18	0	252	1252	1308
		Background	1041	38371	24	29.34		0	0	209	1186	1308
		ARC	1042	63185	39	48.31	20.79	21	0	255	1264	1308
		Background	1043	35997	21	27.52		0	0	140	1180	1308
		ARC	1044	91118	55	69.66	44.6	27	0	255	1278	1308
		Background	1045	32776	18	25.06		0	0	170	1163	1308
10947		ARC	1046	48729	27	37.25	4.59	0	0	255	1172	1308
		Background	1047	42713	27	32.66		12	0	185	1229	1308
		ARC	1048	43020	21	32.89	11.67	0	0	255	1107	1308
		Background	1049	27756	15	21.22		0	0	182	1097	1308
		ARC	1050	120068	67	91.8	61.9	255	0	255	1287	1308
		Background	1051	39107	24	29.9		0	0	197	1170	1308
		ARC	1052	50719	27	38.78	16.91	0	0	255	1198	1308
		Background	1053	28606	15	21.87		0	0	255	1088	1308
		ARC	1054	95077	46	72.69	43.99	255	0	255	1259	1308
		Background	1055	37536	21	28.7		0	0	155	1181	1308
		ARC	1056	29947	15	22.9	3.49	0	0	173	1077	1308
		Background	1057	25394	12	19.41		0	0	176	1044	1308
		ARC	1058	82964	42	63.43	37.13	12	0	255	1258	1308
		Background	1059	34402	21	26.3		0	0	155	1179	1308
		ARC	1060	32408	15	24.78	4.63	0	0	188	1091	1308
		Background	1061	26359	15	20.15		0	0	167	1077	1308
		ARC	1062	66952	33	51.19	25.95	0	0	255	1198	1308
		Background	1063	33009	21	25.24		0	0	146	1180	1308
		ARC	1064	27713	15	21.19	3.37	0	0	143	1039	1308
		Background	1065	23307	12	17.82		0	0	179	1056	1308
		ARC	1066	34520	18	26.39	-0.97	0	0	255	1092	1308
		Background	1067	35790	21	27.36		0	0	152	1168	1308
		ARC	1068	36403	21	27.83	8.4	0	0	170	1120	1308
		Background	1069	25418	12	19.43		0	0	164	1049	1308
		ARC	1070	44966	24	34.38	9.01	0	0	255	1152	1308
		Background	1071	33190	18	25.37		0	0	137	1167	1308
10923		ARC	1072	63320	27	48.41	21.77	0	0	255	1154	1308
		Background	1073	34850	21	26.64		0	0	137	1182	1308
		ARC	1074	45494	18	34.78	14.33	0	0	255	1106	1308
		Background	1075	26747	15	20.45		0	0	137	1090	1308
		ARC	1076	70975	27	54.26	29.11	0	0	255	1160	1308
		Background	1077	32899	18	25.15		0	0	164	1149	1308
		ARC	1078	74020	27	56.59	36.33	0	0	255	1155	1308
		Background	1079	26499	15	20.26		0	0	137	1090	1308
		ARC	1080	96765	36	73.98	47.2	255	0	255	1179	1308
		Background	1081	35026	21	26.78		0	0	161	1178	1308
		ARC	1082	58700	33	44.88	14.65	15	0	255	1239	1308
		Background	1083	39535	24	30.23		12	0	149	1228	1308
		ARC	1084	93273	39	71.31	37.7	255	0	255	1180	1308
		Background	1085	43957	27	33.61		12	0	179	1248	1308
		ARC	1086	42006	18	32.11	5.37	0	0	255	1082	1308
		Background	1087	34973	21	26.74		0	0	140	1195	1308
10821		ARC	1089	37700	21	28.82	-3.65	0	0	200	1150	1308
		Background	1090	42467	27	32.47		0	0	146	1224	1308
		ARC	1091	63786	36	48.77	16.07	12	0	255	1237	1308
		Background	1092	42774	27	32.7		0	0	219	1213	1308
		ARC	1093	26077	15	19.94	1.98	0	0	170	1051	1308
		Background	1094	23487	12	17.96		0	0	209	1039	1308
		ARC	1095	39506	21	30.2	7.69	0	0	255	1184	1308
		Background	1096	29448	15	22.51		0	0	152	1132	1308
10882		ARC	1098	44283	27	33.86	5.8	0	0	212	1176	1308
		Background	1099	36708	21	28.06		0	0	167	1177	1308
		ARC	1100	36117	15	27.61	0.21	0	0	255	1057	1308
		Background	1101	35840	21	27.4		0	0	170	1174	1308
		ARC	1102	35040	15	26.79	-1.63	0	0	255	1070	1308
		Background	1103	37172	21	28.42		0	0	194	1190	1308
		ARC	1104	44375	21	33.93	4.6	0	0	255	1156	1308
		Background	1105	38365	24	29.33		0	0	167	1182	1308
		ARC	1106	47326	18	36.18	8.12	0	0	255	1087	1308
		Background	1107	36702	21	28.06		0	0	237	1164	1308
		ARC	1108	38441	18	29.39	6.21	0	0	255	1127	1308
		Background	1109	30320	18	23.18		0	0	170	1141	1308
		ARC	1111	38767	18	29.64	5.93	0	0	255	1124	1308
		Background	1112	31009	15	23.71		0	0	255	1120	1308
		ARC	1113	40527	18	30.98	2.09	0	0	255	1098	1308
		Background	1114	37784	21	28.89		0	0	191	1167	1308
10908		ARC	1115	56219	27	42.98	15.39	0	0	255	1136	1308
		Background	1116	36092	21	27.59		0	0	209	1190	1308
		ARC	1117	45669	24	34.92	11.05	0	0	255	1132	1308
		Background	1118	31225	18	23.87		0	0	161	1123	1308
		ARC	1119	93627	42	71.58	46.38	0	0	255	1207	1308
		Background	1120	32965	18	25.2		0	0	143	1167	1308
		ARC	1121	68641	27	52.48	18.67	0	0	255	1172	1308
		Background	1122	44217	27	33.81		0	0	173	1207	1308
		ARC	1123	125650	64	96.06	58.62	255	0	255	1219	1308
		Background	1124	48974	30	37.44		9	0	194	1262	1308
		ARC	1125	99532	61	76.09	8.22	46	0	255	1286	1308
		Background	1126	88772	61	67.87		42	0	255	1297	1308
		ARC	1127	103892	58	79.43	28.33	0	0	255	1162	1308
		Background	1128	66840	46	51.1		46	0	206	1293	1308
10907		ARC	1129	34475	15	26.36	5.9	0	0	222	1049	1308
		Background	1130	26768	15	20.46		0	0	152	1114	1308
		ARC	1131	64885	30	49.61	29.07	0	0	255	1196	1308
		Background	1132	26861	15	20.54		0	0	106	1113	1308
		ARC	1133	42973	24	32.85	11.47	0	0	255	1172	1308
		Background	1134	27964	15	21.38		0	0	131	1111	1308
		ARC	1135	134486	70	102.82	82.47	255	0	255	1237	1308
		Background	1136	26623	15	20.35		0	0	134	1080	1308
		ARC	1137	85542	55	65.4	36.68	24	0	255	1285	1308
		Background	1138	37567	21	28.72		0	0	255	1181	1308
		ARC	1139	111588	76	85.31	49.42	42	0	255	1296	1308
		Background	1140	46940	30	35.89		21	0	140	1251	1308
		ARC	1141	86284	56.5	65.97	34.68	39	0	255	1278	1308
		Background	1142	40929	27	31.29		0	0	222	1219	1308
		ARC	1143	119141	76	91.09	53.37	24	0	255	1300	1308
		Background	1144	49339	30	37.72		30	0	161	1253	1308
		ARC	1145	74740	46	57.14	28.63	33	0	255	1279	1308
		Background	1146	37288	24	28.51		0	0	182	1209	1308
		ARC	1147	86405	55	66.06	29.93	24	0	255	1288	1308
		Background	1148	47255	30	36.13		9	0	179	1253	1308
		ARC	1149	59100	36	45.18	16.35	21	0	234	1251	1308
		Background	1150	37706	21	28.83		0	0	231	1187	1308
		ARC	1151	114161	73	87.28	57.76	255	0	255	1297	1308
		Background	1152	38618	24	29.52		0	0	191	1203	1308
		ARC	1153	65163	36	49.82	24.85	0	0	255	1213	1308
		Background	1154	32663	18	24.97		0	0	149	1176	1308
		ARC	1155	58937	30	45.06	13.1	0	0	255	1195	1308
		Background	1156	41799	24	31.96		9	0	197	1239	1308
10912		ARC	1159	40794	21	31.19	6.4	0	0	222	1165	1308
		Background	1160	32420	18	24.79		0	0	167	1176	1308
		ARC	1161	66950	39	51.19	30.68	24	0	255	1263	1308
		Background	1162	26822	15	20.51		0	0	121	1112	1308
		ARC	1163	22800	12	17.43	-3.33	0	0	124	1049	1308
		Background	1164	27154	15	20.76		0	0	128	1097	1308
		ARC	1166	24866	12	19.01	-2.98	0	0	161	996	1308
		Background	1167	28764	15	21.99		0	0	137	1100	1308
		ARC	1168	57788	33	44.18	20.33	0	0	255	1234	1308
		Background	1169	31196	18	23.85		0	0	161	1144	1308
		ARC	1170	45545	27	34.82	12.4	0	0	209	1163	1308
		Background	1171	29319	15	22.42		0	0	164	1130	1308
		ARC	1172	36974	21	28.27	-0.31	0	0	176	1173	1308
		Background	1173	37379	21	28.58		0	0	212	1170	1308
		ARC	1178	30361	18	23.21	5.21	0	0	149	1123	1308
		Background	1179	23544	12	18		0	0	109	1100	1308
		ARC	1180	73061	36	55.86	26.97	0	0	255	1214	1308
		Background	1181	37790	24	28.89		0	0	140	1197	1308
		ARC	1182	31459	15	24.05	3.26	0	0	188	1075	1308
		Background	1183	27188	15	20.79		0	0	131	1102	1308
		ARC	1184	65900	30	50.38	22.23	0	0	255	1162	1308
		Background	1185	36815	21	28.15		0	0	179	1198	1308
		ARC	1186	40467	21	30.94	8.81	0	0	212	1112	1308
		Background	1187	28940	15	22.13		0	0	200	1129	1308
		ARC	1188	45229	21	34.58	12.1	0	0	255	1171	1308
		Background	1189	29407	18	22.48		0	0	140	1154	1308
10871		ARC	1190	49438	30	37.8	17.32	24	0	203	1249	1308
		Background	1191	26794	15	20.48		0	0	118	1094	1308
		ARC	1192	45650	27	34.9	9.62	0	0	219	1219	1308
		Background	1193	33063	18	25.28		0	0	140	1171	1308
		ARC	1194	77922	52	59.57	26.79	27	0	255	1290	1308
		Background	1195	42878	27	32.78		21	0	161	1234	1308
		ARC	1196	27579	15	21.08	-2.1	0	0	124	1102	1308
		Background	1197	30314	18	23.18		0	0	146	1150	1308
		ARC	1198	76536	46	58.51	34.07	18	0	255	1266	1308
		Background	1199	31967	18	24.44		0	0	152	1145	1308
11001		ARC	1200	61753	39	47.21	19.38	24	0	228	1265	1308
		Background	1201	36397	21	27.83		0	0	167	1206	1308
		ARC	1202	58835	39	44.98	11.5	27	0	225	1251	1308
		Background	1203	43789	27	33.48		9	0	185	1241	1308
		ARC	1204	86895	55	66.43	38.21	0	0	255	1264	1308
		Background	1205	36911	21	28.22		0	0	155	1189	1308
		ARC	1206	75534	46	57.75	29.18	9	0	255	1258	1308
		Background	1207	37372	21	28.57		0	0	140	1193	1308
10859		ARC	1209	60494	27	46.25	14.84	0	0	255	1176	1308
		Background	1210	41081	24	31.41		0	0	158	1205	1308
		ARC	1211	64777	30	49.52	18.07	0	0	255	1173	1308
		Background	1212	41132	24	31.45		0	0	155	1218	1308
		ARC	1213	65194	27	49.84	18.57	0	0	255	1154	1308
		Background	1214	40901	24	31.27		0	0	158	1211	1308
		ARC	1215	65839	21	50.34	18.79	0	0	255	1079	1308
		Background	1216	41266	24	31.55		0	0	222	1215	1308
		ARC	1217	59990	24	45.86	13.35	0	0	255	1114	1308
		Background	1218	42523	24	32.51		0	0	197	1198	1308
		ARC	1219	60924	21	46.58	17.75	0	0	255	1100	1308
		Background	1220	37708	21	28.83		0	0	246	1194	1308
		ARC	1221	48215	18	36.86	9.78	0	0	255	1031	1308
		Background	1222	35422	21	27.08		0	0	167	1193	1308
		ARC	1223	68414	27	52.3	20.58	0	0	255	1118	1308
		Background	1224	41491	24	31.72		9	0	158	1236	1308
		ARC	1225	59623	30	45.58	12.11	0	0	255	1136	1308
		Background	1226	43773	27	33.47		9	0	188	1227	1308
10948		ARC	1227	71178	30	54.42	13.77	0	0	255	1209	1308
		Background	1228	53165	33	40.65		21	0	219	1264	1308
		ARC	1229	76004	33	58.11	32.44	0	0	255	1223	1308
		Background	1230	33576	21	25.67		0	0	179	1174	1308
		ARC	1231	91049	39	69.61	36.95	255	0	255	1207	1308
		Background	1232	42722	27	32.66		21	0	188	1232	1308
		ARC	1233	99795	49	76.3	47.54	255	0	255	1256	1308
		Background	1234	37624	21	28.76		0	0	209	1173	1308
		ARC	1235	90820	42	69.43	33.87	255	0	255	1221	1308
		Background	1236	46507	30	35.56		0	0	185	1221	1308
		ARC	1237	115319	49	88.16	56.88	255	0	255	1261	1308
		Background	1238	40916	27	31.28		0	0	209	1225	1308
		ARC	1239	111170	61	84.99	53.03	255	0	255	1216	1308
		Background	1240	41801	24	31.96		0	0	203	1225	1308
		ARC	1241	111218	58	85.03	52.29	255	0	255	1197	1308
		Background	1242	42822	27	32.74		0	0	194	1213	1308
		ARC	1243	68125	27	52.08	5.48	0	0	255	1149	1308
		Background	1244	60949	39	46.6		15	0	212	1281	1308
		ARC	1245	90389	52	69.1	23.68	0	0	255	1252	1308
		Background	1246	59406	39	45.42		33	0	206	1291	1308
		ARC	1247	76137	33	58.21	29.53	0	0	255	1212	1308
		Background	1248	37518	21	28.68		9	0	185	1212	1308
		ARC	1249	65077	33	49.75	20.74	0	0	255	1201	1308
		Background	1250	37945	24	29.01		0	0	164	1208	1308
		ARC	1251	50545	24	38.64	4.84	0	0	255	1115	1308
		Background	1252	44206	27	33.8		15	0	179	1240	1308
10909		ARC	1253	47485	24	36.3	4.37	0	0	255	1153	1308
		Background	1254	41769	24	31.93		18	0	179	1240	1308
		ARC	1255	55457	27	42.4	14.23	0	0	255	1162	1308
		Background	1257	36849	21	28.17		0	0	182	1187	1308
		ARC	1258	102887	49	78.66	43.46	255	0	255	1233	1308
		Background	1259	46046	27	35.2		15	0	179	1259	1308
		ARC	1260	79837	39	61.04	28.57	0	0	255	1220	1308
		Background	1261	42467	27	32.47		0	0	185	1223	1308
		ARC	1262	124945	61	95.52	61.43	255	0	255	1253	1308
		Background	1263	44592	27	34.09		21	0	212	1236	1308
		ARC	1264	112203	61	85.78	51.96	255	0	255	1248	1308
		Background	1265	44239	27	33.82		18	0	197	1244	1308
		ARC	1266	129075	70	98.68	56.99	255	0	255	1199	1308
		Background	1267	54527	36	41.69		27	0	191	1259	1308
		ARC	1268	121767	61	93.09	49.92	255	0	255	1196	1308
		Background	1269	56472	36	43.17		15	0	237	1277	1308
10817		ARC	1270	47519	24	36.33	-26.57	0	0	249	1181	1308
		Background	1271	82270	58	62.9		55	0	252	1302	1308
		ARC	1272	68553	46	52.41	10.26	30	0	240	1266	1308
		Background	1273	55134	36	42.15		24	0	179	1278	1308
		ARC	1274	33103	18	25.31	-5.07	0	0	131	1150	1308
		Background	1275	39731	24	30.38		0	0	152	1223	1308
		ARC	1276	44612	27	34.11	-3.45	0	0	176	1226	1308
		Background	1277	49132	33	37.56		24	0	167	1277	1308
		ARC	1278	26058	15	19.92	-6.21	0	0	143	1093	1308
		Background	1279	34178	21	26.13		0	0	158	1193	1308
11008		ARC	1280	60356	39	46.14	16.41	24	0	237	1262	1308
		Background	1281	38883	24	29.73		9	0	140	1233	1308
		ARC	1282	98100	64	75	46.89	42	0	255	1301	1308
		Background	1283	36773	21	28.11		0	0	140	1200	1308
		ARC	1284	137343	82	105	67.83	255	0	255	1283	1308
		Background	1285	48620	33	37.17		18	0	158	1253	1308
		ARC	1288	152421	97	116.53	91.52	255	0	255	1292	1308
		Background	1289	32717	18	25.01		0	0	176	1160	1308
10605		ARC	1290	54844	33	41.93	-14.31	15	0	209	1250	1308
		Background	1291	73568	52	56.24		36	0	203	1300	1308
		ARC	1292	45377	27	34.69	-10.49	9	0	167	1243	1308
		Background	1293	59092	39	45.18		21	0	173	1288	1308
		ARC	1294	50774	31.5	38.82	5.31	9	0	167	1254	1308
		Background	1295	43833	27	33.51		9	0	140	1262	1308
		ARC	1296	41025	24	31.36	-5.58	12	0	197	1228	1308
		Background	1297	48322	30	36.94		15	0	188	1269	1308
		ARC	1298	38110	21	29.14	-2.84	0	0	155	1161	1308
		Background	1299	41834	27	31.98		18	0	182	1229	1308
		ARC	1300	39591	24	30.27	-2.45	0	0	158	1205	1308
		Background	1301	42797	27	32.72		12	0	161	1240	1308
		ARC	1302	41999	27	32.11	0.4	0	0	173	1187	1308
		Background	1303	41482	27	31.71		0	0	149	1209	1308
		ARC	1304	45684	27	34.93	-2.63	15	0	200	1231	1308
		Background	1305	49127	30	37.56		15	0	216	1264	1308
10936		ARC	1306	45476	30	34.77	-12.21	24	0	179	1249	1308
		Background	1307	61452	39	46.98		27	0	219	1282	1308
		ARC	1308	28799	15	22.02	-10.37	0	0	158	1080	1308
		Background	1309	42363	27	32.39		24	0	203	1236	1308
		ARC	1311	27059	15	20.69	-13.51	0	0	188	1061	1308
		Background	1312	44734	27	34.2		15	0	182	1245	1308
		ARC	1313	33174	19.5	25.36	-4.23	0	0	152	1188	1308
		Background	1314	38700	24	29.59		0	0	219	1213	1308
		ARC	1315	48239	28.5	36.88	10.74	0	0	216	1196	1308
		Background	1316	34186	21	26.14		0	0	146	1193	1308
		ARC	1317	37555	24	28.71	2.94	0	0	200	1200	1308
		Background	1319	33708	21	25.77		0	0	149	1155	1308
		ARC	1321	30595	15	23.39	-3.91	0	0	155	1082	1308
		Background	1322	35702	21	27.3		0	0	146	1200	1308

## Sheet: filtered data
Mouse	Average Intensity	Intensity (ave int-background)			Intensity (ave int-background)			Intensity (ave int-background)			Intensity (ave int-background)			Intensity (ave int-background)			Intensity (ave int-background)			Intensity (ave int-background)			Intensity (ave int-background)			Intensity (ave int-background)			Intensity (ave int-background)			Intensity (ave int-background)			Intensity (ave int-background)			Intensity (ave int-background)			Intensity (ave int-background)			Intensity (ave int-background)			Intensity (ave int-background)
10623	35.35	6.74	10655	112.31	80.49	10656	39.62	9.84	10946	34.02	7.62	10747	46.26	5.62	10768	39.51	-3.29	10835	68.26	35.82	10940	46.12	14.24	10583	29.85	7.14	10771	40.06	8.95	10831	42.38	15.32	10933	34.16	-1.03	10896	49.2	9.77	10881	66.55	26.03	10902	83.01	49.31	10947	46.79	23.2	10923	32.09
	28.61			31.82			29.78			26.4			40.64			42.8			32.44			31.88			22.71			31.11			27.06			35.19			39.43			40.52			33.7			23.59			23.51
	30.4	6.48		97.76	68.87		36.03	10.51		32.38	6.64		88.3	36.1		57.72	22.07		40.13	7.69		40.31	4.84		51.78	18.08		49.62	17.9		33.24	4.14		50.26	16.26		67.78	32.18		54.76	19.43		47.83	19.59		45.42	14.44		42.69
	23.92			28.89			25.52			25.74			52.2			35.65			32.44			35.47			33.7			31.72			29.1			34			35.6			35.33			28.24			30.98			28.5
	36.98	12.47		100.02	66.9		25.58	-1		41.52	20.53		60.93	16.44		50.74	9.46		30.18	-1.13		41.55	9		51.19	20.19		49.35	14.3		50.33	24.12		35.44	7.84		54.64	10.06		46.26	9.44		68.74	32.87		39.88	10.37		54.21
	24.51			33.12			26.58			20.99			44.49			41.28			31.31			32.55			31			35.05			26.21			27.6			44.58			36.82			35.87			29.51			28.65
	39.06	16.78		79.76	52.57		33.95	8.04		36.26	12.68		43.2	-2.21		44.19	11.35		74.19	39.27		72.16	43.85		31.33	4.33		47.51	13.63		40.53	16.47		35.65	5.53		59.85	23.3		48.85	11.3		35.29	4.74		34.44	2.95		57.21
	22.28			27.19			25.91			23.58			45.41			32.84			34.92			28.31			27			33.88			24.06			30.12			36.55			37.55			30.55			31.49			28.47
	35.69	10.35		100.7	69.41		30.79	8.79		69.11	24.41		36.9	0.12		36.89	10.17		48.98	17.82		72.16	43.29		34.77	6.76		38.2	11.79		36.64	11.72		47.1	11.01		64.52	23.66		46.49	7.95		49.87	16.69		52.96	12.12		50.55
	25.34			31.29			22			44.7			36.78			26.72			31.16			28.87			28.01			26.41			24.92			36.09			40.86			38.54			33.18			40.84			27.11
	36.19	15.57		90.98	60.33		65.13	41.24		74.33	4.83		67.88	24.19		91.45	60.84		40.03	13.74		32.56	10.32		28.22	3.14		46.32	12.66		30.9	3.51								40.96	6.43		58.63	22.58		73.93	33.8		35.64
	20.62			30.65			23.89			69.5			43.69			30.61			26.29			22.24			25.08			33.66			27.39									34.53			36.05			40.13			29.29
	42.82	19.41		55.86	30.2		62.25	41.05		110.08	60.89		74.89	29.3		44.57	14.91		68.83	38.86		35.06	12.85		36.55	9.47		38.92	10.24		36.53	10.49								49.55	12.61		91.74	46.25		49.68	7.04		30
	23.41			25.66			21.2			49.19			45.59			29.66			29.97			22.21			27.08			28.68			26.04									36.94			45.49			42.64			27.05
	48.01	7.49		48.27	25.55		40.65	15.44		122.25	63.67		47.89	9.15		100.07	70.09		64.4	28.37		67.56	37.24		38.59	3.85		54.14	21.5											55.94	20.09		38.18	6.33		65.1	23.22		36.33
	40.52			22.72			25.21			58.58			38.74			29.98			36.03			30.32			34.74			32.64												35.85			31.85			41.88			40.13
	45.25	13.9		66.95	42.96		30.54	1.97		63.16	9.5		28.78	-9.51		33.69	10.24		60.9	21.61					32.94	6.78		34.91	10.37											40.71	6.86		40.05	5.05		56.39	22.54
	31.35			23.99			28.57			53.66			38.29			23.45			39.29						26.16			24.54												33.85			35			33.85
	78.47	38.65		52.92	23.27		33.58	12.7		107.08	61.44		49.05	12.04					80.96	33.7					55.8	20.6		33.8	7.35														42.8	7.27		33.55	9.03
	39.82			29.65			20.88			45.64			37.01						47.26						35.2			26.45															35.53			24.52
	107.71	78.18		56.12	21.68		32.54	4.4		92.68	44.01								73.1	32.82					55.81	24.65		38.99	15.12														56.46	25.02		68.24	32.49
	29.53			34.44			28.14			48.67									40.28						31.16			23.87															31.44			35.75
	103	70.38					43.03	18.88		82.1	27.79								64.52	26.58								30.73	4.61																	40.38	13.52
	32.62						24.15			54.31									37.94									26.12																		26.86
							24.4	-0.67		95.41	43.94								64.37	25.69								37.43	10.51																	64.44	34.28
							25.07			51.47									38.68									26.92																		30.16
							44.7	22.68		84.86	32.33								74.34	37.44								30.96	10.34
							22.02			52.53									36.9									20.62
										55.43	4.29
										51.14
[truncated: 43 more columns]

## Sheet: Sheet4
Mouse	Intensity (ave int-background)		Intensity (ave int-background)		Intensity (ave int-background)		Intensity (ave int-background)		Intensity (ave int-background)		Intensity (ave int-background)		Intensity (ave int-background)		Intensity (ave int-background)		Intensity (ave int-background)		Intensity (ave int-background)		Intensity (ave int-background)		Intensity (ave int-background)		Intensity (ave int-background)		Intensity (ave int-background)		Intensity (ave int-background)		Intensity (ave int-background)		Intensity (ave int-background)		Intensity (ave int-background)		Intensity (ave int-background)		Intensity (ave int-background)		Intensity (ave int-background)		Intensity (ave int-background)		Intensity (ave int-background)		Intensity (ave int-background)		Intensity (ave int-background)
10623	6.74	10655	80.49	10656	9.84	10946	7.62	10747	5.62	10768	-3.29	10835	35.82	10940	14.24	10583	7.14	10771	8.95	10831	15.32	10933	-1.03	10896	9.77	10881	26.03	10902	49.31	10947	23.2	10923	8.58	10821	2.3	10882	32.63	10908	18.98	10907	15.94	10912	1.89	10871	53.07	11001	17.44	10859	80.29
	10.35		69.41		8.79		24.41		0.12		10.17		17.82		43.29		6.76		11.79		11.72		11.01		23.66		7.95		16.69		12.12		23.44				21.27		3.38		16.27		-2.56		12.01				74.8
	6.48		68.87		10.51		6.64		36.1		22.07		7.69		4.84		18.08		17.9		4.14		16.26		32.18		19.43		19.59		14.44		14.19		12.45		15.15		28.2		4.66		5.36		35.87		13.16		94.56
	12.47		66.9		-1		20.53		16.44		9.46		-1.13		9		20.19		14.3		24.12		7.84		10.06		9.44		32.87		10.37		25.56		18.29		30.14		8.64		12.1		1		72.84		30.66		109.23
	15.57		60.33		41.24		4.83		24.19		60.84		13.74		10.32		3.14		12.66		3.51						6.43		22.58		33.8		6.35				9.17		6.18		19.4		40.04						68.91
	16.78		52.57		8.04		12.68		-2.21		11.35		39.27		43.85		4.33		13.63		16.47		5.53		23.3		11.3		4.74		2.95		28.74		36.31		14.84		11.74		1.73		-6.04		9.38		69.36		86.28
	13.9		42.96		1.97		9.5		-9.51		10.24		21.61				6.78		10.37								6.86		5.05		22.54										13.31		16.28						32.74
	19.41		30.2		41.05		60.89		29.3		14.91		38.86		12.85		9.47		10.24		10.49						12.61		46.25		7.04		2.95				25.58		1.15		11.4		23.51						23.76
	7.49		25.55		15.44		63.67		9.15		70.09		28.37		37.24		3.85		21.5								20.09		6.33		23.22		-3.8				20.81				30.42		66.46						8.13
	38.65		23.27		12.7		61.44		12.04				33.7				20.6		7.35										7.27		9.03										11.95		53.01
	78.18		21.68		4.4		44.01						32.82				24.65		15.12										25.02		32.49										9.54		9.75
	70.38				18.88		27.79						26.58						4.61												13.52										11.66		31.11
					-0.67		43.94						25.69						10.51												34.28										24.99		35.05
					22.68		32.33						37.44						10.34																						5.07
							4.29
	24.7		49.2936		13.8479		28.3047		12.124		22.8711		25.5914		21.9537		11.3627		12.0907		12.2529		7.922		19.794		13.3489		21.4273		18.3846		13.2513		17.3375		21.1988		11.1814		13.46		21.1431		36.634		32.655		64.3
[truncated: 12 more columns]

## Sheet: Sheet5
		Mouse	average intensity		average intensity		average intensity		average intensity		average intensity		average intensity		average intensity		average intensity		average intensity		average intensity		average intensity		average intensity		average intensity		average intensity		average intensity		average intensity		average intensity		average intensity		average intensity		average intensity		average intensity		average intensity		average intensity		average intensity
		10604	6.74	10621	7.49	10840	30.2	10836	8.79	10590	18.88	10622	24.41	10630	-2.21	10578	11.35	10838	13.74	10938	9	10821	6.76	10989	3.85	10933	10.24	10914	10.51	10813	3.51	10992	11.01	10826	20.09	10819	5.05	10928	22.54	10880	-3.8	10913	25.58	10795	3.38	10926	1.73	10651	1.89
			6.48		13.9		25.55		41.24		-0.67		4.83		0.12		10.17		38.86		43.85		3.14		6.78		21.5		10.34		10.49		9.77		6.86		7.27		9.03		2.3		20.81		6.18		16.27		5.36
			12.47		38.65		42.96		41.05		22.68		60.89		24.19		60.84		28.37		43.29		9.47		20.6		10.37		15.32		-1.03		32.18		49.31		25.02		32.49		12.45		18.98		1.15		19.4		1
			16.78		78.18		23.27		15.44		7.62		63.67		29.3		14.91		21.61		10.32				24.65		7.35		4.14		16.26		10.06		19.59		23.2		13.52		18.29		28.2		15.94		11.4		-6.04
			10.35		70.38		21.68		1.97		6.64		9.5		9.15		70.09		33.7		12.85				8.95		15.12		24.12		7.84		23.3		32.87		14.44		34.28		36.31		8.64		4.66		30.42		-2.56
			15.57		80.49		9.84		12.7		20.53		61.44		-9.51		10.24		32.82		37.24				17.9		4.61		16.47		5.53		23.66		4.74		10.37		8.58		32.63		11.74		12.1		13.31
			19.41		68.87		10.51		4.4		12.68		44.01		12.04		35.82		26.58		7.14				14.3				11.72				26.03		16.69		2.95		14.19		15.15						11.95
					66.9		-1						27.79		-3.29		7.69		25.69		18.08				13.63								19.43		22.58		12.12		25.56		30.14						9.54
					52.57		8.04						43.94		22.07		-1.13		37.44		20.19				11.79								9.44		46.25		33.8		28.74		14.84						11.66
					69.41								32.33		9.46		39.27		14.24		4.33				12.66								11.3		6.33		7.04		23.44		21.27						24.99
					60.33								4.29				17.82		4.84														7.95				23.22		6.35		9.17						5.07
													5.62																				6.43						2.95
													36.1																				12.61
													16.44
			12.5429		55.1973		19.0056		17.9414		12.6229		31.09		9.132		25.1882		25.2627		20.629		6.45667		13.511		11.5317		13.2314		7.1		15.6285		22.531		14.9527		18.4725		17.1591		18.9917		7.235		14.1582		-0.07
[truncated: 16 more columns]

## Sheet: all values average
	Mouse	Genotype	Treatment	POMC mRNA
	10578	WT	veh	25.1882
	10583	Δ1	leptin	11.3627
	10590	Δ1	veh	12.6229
	10604	WT	leptin	12.5429
	10605	Δ1	leptin	27.2313
	10607	Δ1	leptin	20.3354
	10621	WT	veh	55.1973
	10622	Δ2	veh	31.09
	10623	WT	leptin	24.7
	10628	Δ1	veh	13.66
	10630	Δ1	veh	9.132
	10633	Δ1	leptin	2.6425
	10651	Δ1	veh	-0.07
	10655	Δ2	leptin	49.2936
	10656	WT	veh	13.8479
	10739	Δ2	veh	5.54
	10747	WT	leptin	12.124
	10768	Δ2	veh	22.8711
	10771	Δ2	leptin	12.0907
	10795	Δ1	veh	7.235
	10804	WT	veh	15.4537
	10813	Δ1	leptin	7.1
	10817	Δ1	veh	14.904
	10819	WT	leptin	14.9527
	10821	Δ1	leptin	17.3375
	10826	WT	leptin	22.531
	10831	WT	veh	12.2529
	10835	WT	veh	25.5914
	10836	WT	leptin	17.9414
	10838	WT	veh	25.2627
	10840	Δ2	leptin	19.0056
	10859	Δ1	leptin	64.3
	10871	WT	veh	36.634
	10880	Δ1	veh	17.1591
	10881	Δ1	leptin	13.3489
	10882	Δ1	veh	21.1988
	10896	Δ1	leptin	19.794
	10902	WT	leptin	21.4273
	10907	WT	leptin	13.46
	10908	Δ2	veh	11.1814
	10909	Δ2	veh	15.8012
	10910	WT	veh	33.9871
	10911	Δ2	leptin	44.0894
	10912	Δ2	leptin	21.1431
	10913	Δ2	veh	18.9917
	10914	Δ2	leptin	13.2314
	10923	WT	leptin	13.2513
	10926	Δ2	leptin	14.1582
	10928	WT	veh	18.4725
	10933	WT	veh	11.5317
	10936	Δ2	veh	8.58467
	10938	Δ2	leptin	20.629
	10940	Δ2	veh	21.9537
	10946	WT	leptin	28.3047
	10947	Δ2	veh	18.3846
	10948	WT	veh	14.9854
	10949	Δ2	leptin	20.1
	10989	Δ1	veh	13.511
	10992	Δ1	veh	15.6285
	11001	WT	leptin	32.655
	11008	Δ2	leptin	13.045

## Sheet: Sheet1
												Mean difference	Pooled SD
												-32.81	54.5278	-0.665941
												Correction factor	0.903551
													n=10	5408.28				n=9	45137.5
	10578	WT	veh	25.1882	104.803	10604	WT	leptin	12.5429	52.1886	10590	Δ1	veh	12.6229	52.5214	10583	Δ1	leptin	11.3627	47.2782	10622	Δ2	veh	31.09	129.36	10655	Δ2	leptin	49.2936	205.102
	10621	WT	veh	55.1973	229.666	10623	WT	leptin	24.7	102.772	10628	Δ1	veh	13.66	56.8368	10605	Δ1	leptin	27.2313	113.304	10739	Δ2	veh	5.54	23.0509	10771	Δ2	leptin	12.0907	50.3073
	10656	WT	veh	13.8479	57.6184	10747	WT	leptin	12.124	50.4458	10630	Δ1	veh	9.132	37.9966	10607	Δ1	leptin	20.3354	84.6119	10768	Δ2	veh	22.8711	95.1626	10840	Δ2	leptin	19.0056	79.0787
	10804	WT	veh	15.4537	64.3003	10819	WT	leptin	14.9527	62.2156	10651	Δ1	veh	-0.07	-0.291257	10633	Δ1	leptin	2.6425	10.995	10908	Δ2	veh	11.1814	46.5239	10911	Δ2	leptin	44.0894	183.448
	10831	WT	veh	12.2529	50.9819	10826	WT	leptin	22.531	93.7474	10795	Δ1	veh	7.235	30.1035	10813	Δ1	leptin	7.1	29.5418	10909	Δ2	veh	15.8012	65.7461	10912	Δ2	leptin	21.1431	87.9725
	10835	WT	veh	25.5914	106.481	10836	WT	leptin	17.9414	74.651	10817	Δ1	veh	14.904	62.0128	10821	Δ1	leptin	17.3375	72.1382	10913	Δ2	veh	18.9917	79.0209	10914	Δ2	leptin	13.2314	55.0536
	10838	WT	veh	25.2627	105.114	10902	WT	leptin	21.4273	89.155	10880	Δ1	veh	17.1591	71.3959	10859	Δ1	leptin	64.3	267.541	10936	Δ2	veh	8.58467	35.7192	10926	Δ2	leptin	14.1582	58.9096
	10871	WT	veh	36.634	152.427	10907	WT	leptin	13.46	56.0046	10882	Δ1	veh	21.1988	88.2042	10881	Δ1	leptin	13.3489	55.5423	10940	Δ2	veh	21.9537	91.3456	10938	Δ2	leptin	20.629	85.8335
	10910	WT	veh	33.9871	141.414	10923	WT	leptin	13.2513	55.1361	10989	Δ1	veh	13.511	56.2168	10896	Δ1	leptin	19.794	82.3592	10947	Δ2	veh	18.3846	76.4951	10949	Δ2	leptin	20.1	83.6325
	10928	WT	veh	18.4725	76.8607	10946	WT	leptin	28.3047	117.771	10992	Δ1	veh	15.6285	65.0272											11008	Δ2	leptin	13.045	54.2779
	10933	WT	veh	11.5317	47.9812	11001	WT	leptin	32.655	135.872				12.4981	52.0024				20.3836	84.8124				17.1554	71.3805				22.6786	94.3616
	10948	WT	veh	14.9854	62.3515				19.4446	80.9053				5.89155	24.5137				18.0528	75.1145				7.9108	32.9154				13.1666	54.7839
				24.0337	100				7.01375	29.1829				1.86307	7.7519				6.01761	25.0382				2.63693	10.9718				4.16365	17.3242
				12.8613	53.5134				2.11472	8.79898
				3.71273	15.448

## Sheet: graph of all values average
			WT Veh	WT Leptin	Δ1 Veh	Δ1 Leptin	Δ2 Veh	Δ2 Leptin
			24.0337	19.4446	12.4981	20.3836	17.1554	22.6786
			3.71273	2.11472	1.86307	6.01761	2.63693	4.16365
			100	80.9053	52.0024	84.8124	71.3805	94.3616
