# Supplementary material for: Decreased sensitivity to the anorectic effects of leptin in mice that lack a Pomc-specific neural enhancer
Source: PLoS One. 2020 Dec 31;15(12):e0244793. doi: 10.1371/journal.pone.0244793 (PMC7775064; doi:10.1371/journal.pone.0244793)
Supplement: S1 Data — (ZIP) [file pone.0244793.s001.zip › Plos One data/Chronic leptin Minipump Agrp Pomc qPCR.xls]

## Sheet: Results
Block Type
Chemistry
Experiment File Name
Experiment Run End Time
Instrument Type
Passive Reference
Well	Target Name	Reporter	Quencher	Cт	Cт Mean	ΔCт	ΔCт Mean	sample	group	refave	ddct	relexp	normfact	normed	ttest
A1	18s	VIC	NFQ-MGB	6.58851	6.54556	-18.2052	-19.5536	7622	d1 lep	-17.8048	-1.74882	0.297545	1.02501	29.0285
A3	18s	VIC	NFQ-MGB	6.24955	6.22383	-17.9546	-19.5843	7646	d1 lep		-1.77953	0.291279		28.4172
A5	18s	VIC	NFQ-MGB	6.55827	6.54674	-17.4336	-19.4432	7530	d1 lep		-1.63838	0.321217	97.56	31.338
A7	18s	VIC	NFQ-MGB	6.53183	6.53223	-19.4756	-20.3078	7699	d1 lep		-2.50297	0.176413		17.2109
A9	18s	VIC	NFQ-MGB	6.23171	6.26535	-17.9544	-20.1719	7698	d1 lep		-2.36714	0.19383		18.9101
A11	18s	VIC	NFQ-MGB	6.31547	6.34449	-17.8104	-19.5248	7892	d1 lep		-1.72002	0.303545		29.6139
B1	18s	VIC	NFQ-MGB	6.4106	6.32186	-20.2957	-19.4788	7824	d1 lep		-1.67397	0.31339		30.5743
B3	18s	VIC	NFQ-MGB	6.22726	6.15997	-19.4961	-19.9473	7831	d1 lep		-2.14247	0.226491		22.0965
B5	18s	VIC	NFQ-MGB	5.9195	6.05023	-18.3688	-20.3016	7645	d1 pbs		-2.49683	0.177165		17.2842
B7	18s	VIC	NFQ-MGB	6.11318	6.24641	-17.6077	-19.589	7527	d1 pbs		-1.78421	0.290336		28.3252
B9	18s	VIC	NFQ-MGB	6.40445	6.39067	-17.1572	-20.0534	7656	d1 pbs		-2.24863	0.210424		20.529
B11	18s	VIC	NFQ-MGB	6.41545	6.44127	-19.5826	-20.2054	7685	d1 pbs		-2.40063	0.189381		18.4761
C1	18s	VIC	NFQ-MGB	6.3277	6.32324	-17.4965	-20.1729	7900	d1 pbs		-2.36812	0.193698		18.8972
C3	18s	VIC	NFQ-MGB	6.26046	6.31218	-17.307	-20.2436	7834	d1 pbs		-2.43882	0.184434		17.9934	0.0599763
C5	18s	VIC	NFQ-MGB	6.3228	6.32125	-17.3656	-18.2074	7542	d2 lep		-0.402597	0.756495		73.8037
C7	18s	VIC	NFQ-MGB	6.50131	6.50802	-19.4211	-17.4489	7595	d2 lep		0.355932	1.27981		124.859
C9	18s	VIC	NFQ-MGB	6.28132	6.29794	-20.0077	-18.6546	7721	d2 lep		-0.849794	0.554864		54.1325
C11	18s	VIC	NFQ-MGB	5.90478	6.00936	-20.3828	-18.7743	7911	d2 lep		-0.969456	0.510699		49.8238
D1	18s	VIC	NFQ-MGB	6.50693	6.45521	-17.79	-17.3905	7916	d2 lep		0.414261	1.33262		130.01
D3	18s	VIC	NFQ-MGB	6.29636	6.13902	-18.05	-17.8549	7846	d2 lep		-0.0501213	0.965855		94.2289
D5	18s	VIC	NFQ-MGB	6.30256	6.16946	-18.4835	-17.7241	7797	d2 lep		0.0806637	1.0575		103.17
D7	18s	VIC	NFQ-MGB	6.78377	6.70954	-17.3125	-17.4706	7798	d2 lep		0.334156	1.26064		122.988
D9	18s	VIC	NFQ-MGB	6.45198	6.44907	-20.2157	-17.907	7594	d2 pbs		-0.102177	0.931626		90.8895
D11	18s	VIC	NFQ-MGB	6.45808	6.49318	-20.2028	-17.4949	7706	d2 pbs		0.309896	1.23962		120.937
E1	18s	VIC	NFQ-MGB	6.2188	6.02475	-18.6551	-18.2261	7914	d2 pbs		-0.421314	0.746744		72.8524
E3	18s	VIC	NFQ-MGB	6.21553	6.06797	-17.7437	-17.9666	7917	d2 pbs		-0.161802	0.893908		87.2097
E5	18s	VIC	NFQ-MGB	6.16049	6.01837	-18.0639	-18.187	7847	d2 pbs		-0.382215	0.767258		74.8538
E7	18s	VIC	NFQ-MGB	6.41274	6.36075	-17.3614	-18.687	7799	d2 pbs		-0.882145	0.54256		52.9322
E9	18s	VIC	NFQ-MGB	5.81984	5.81259	-18.1425	-18.0687	7791	d2 pbs		-0.263859	0.832857		81.2536
E11	18s	VIC	NFQ-MGB	6.22161	6.16519	-17.8274	-18.0152	7757	d2 pbs		-0.210409	0.864292		84.3204	0.418964
F1	18s	VIC	NFQ-MGB	6.45229	6.37256	-17.8496	-17.8117	7644	wt lep		-0.00692558	0.995211		97.0928
F3	18s	VIC	NFQ-MGB	6.64676	6.6215	-17.3704	-17.4991	7621	wt lep		0.305744	1.23606		120.59
F5	18s	VIC	NFQ-MGB	6.4667	6.44694	-19.4985	-17.1723	7705	wt lep		0.632534	1.55029		151.246
F7	18s	VIC	NFQ-MGB	6.21218	6.21584	-18.1862	-17.3587	7708	wt lep		0.446129	1.36238		132.914
F9	18s	VIC	NFQ-MGB	6.25139	6.26541	-15.8682	-17.3782	7692	wt lep		0.426565	1.34403		131.124
F11	18s	VIC	NFQ-MGB	6.46043	6.53716	-17.1751	-18.15	7925	wt lep		-0.345236	0.787179		76.7972
G1	18s	VIC	NFQ-MGB	6.40481	6.3466	-17.6328	-17.1647	7845	wt lep		0.640133	1.55847		152.045
G3	18s	VIC	NFQ-MGB	6.10476	6.1321	-20.19	-17.2559	7833	wt lep		0.548916	1.46299		142.729
G5	18s	VIC	NFQ-MGB	6.42297	6.40578	-19.4876	-17.9568	7623	wt pbs		-0.151989	0.900009		87.8049
G7	18s	VIC	NFQ-MGB	6.44767	6.41694	-17.2408	-18.2288	7653	wt pbs		-0.424004	0.745353		72.7167
G9	18s	VIC	NFQ-MGB	5.9778	6.14813	-20.4248	-17.3219	7707	wt pbs		0.482882	1.39753		136.343
G11	18s	VIC	NFQ-MGB	6.52266	6.50858	-19.9302	-17.7933	7720	wt pbs		0.0115051	1.00801		98.3412
H1	18s	VIC	NFQ-MGB	6.43408	6.4133	-17.7581	-18.21	7697	wt pbs		-0.405222	0.75512		73.6695
H3	18s	VIC	NFQ-MGB	6.37419	6.41792	-18.7181	-17.8988	7915	wt pbs		-0.0940094	0.936915		91.4055
H5	18s	VIC	NFQ-MGB	6.72922	6.67688	-17.4459	-17.3767	7905	wt pbs		0.428135	1.34549		131.266
H7	18s	VIC	NFQ-MGB	6.59845	6.60921	-18.0817		7848	wt pbs
H9	18s	VIC	NFQ-MGB	6.48977	6.48211	-18.003	-17.6521	7756	wt pbs		0.152702	1.11165		108.453	0.0631496
H11	pomc	FAM	NFQ-MGB	Undetermined				7746	d1 pbs
H11	18s	VIC	NFQ-MGB	36.9903	36.3523
H12	pomc	FAM	NFQ-MGB	Undetermined
H12	18s	VIC	NFQ-MGB	35.7142	36.3523
Analysis Type
Endogenous Control
RQ Min/Max Confidence Level
Reference Sample
