# Supplementary material for: Decreased sensitivity to the anorectic effects of leptin in mice that lack a Pomc-specific neural enhancer
Source: PLoS One. 2020 Dec 31;15(12):e0244793. doi: 10.1371/journal.pone.0244793 (PMC7775064; doi:10.1371/journal.pone.0244793)
Supplement: S1 Data — (ZIP) [file pone.0244793.s001.zip › Plos One data/Chronic leptin osmotic minipump experiment.xlsx]

## Sheet: CR leptin POMC
Chronic calorie restriction; leptin treated, 5 mg/kg; relative Pomc expression
	WT										Δ1/Δ1									Δ2/Δ2
	A:Y1	A:Y2	A:Y3	A:Y4	A:Y5	A:Y6	A:Y7				B:Y1	B:Y2	B:Y3	B:Y4	B:Y5	B:Y6	B:Y7	B:Y8		C:Y1	C:Y2	C:Y3	C:Y4	C:Y5	C:Y6	C:Y7
PBS	94.3712	98.1025	135.39	84.0315	113.548	74.5576					29.1433	26.5908	25.7343	31.4422	25.3713	28.1024	121.728	43.2071		75.887	80.2331	120.261	78.1889	108.997	73.1077	59.8774
Leptin	108.528	133.557	96.0466	190.082	47.6165	96.113	126.675				29.8703	44.0688	59.0662	20.0433		48.5746	27.9332			102.642	80.9826	94.4171	116.135	61.9152	185.445	118.934
			WT			Δ1/Δ1			Δ2/Δ2
			PBS	LEPTIN		PBS	LEPTIN		PBS	LEPTIN
			94.3712	108.528		29.1433	29.8703		75.887	102.642
			98.1025	133.557		26.5908	44.0688		80.2331	80.9826
			135.39	96.0466		25.7343	59.0662		120.261	94.4171
			84.0315	190.082		31.4422	20.0433		78.1889	116.135
			113.548	47.6165		25.3713			108.997	61.9152
			74.5576	96.113		28.1024	48.5746		73.1077	185.445
				126.675		121.728	27.9332		59.8774	118.934
						43.2071
			100	114.088		41.4149	38.2594		85.2217	108.639
			21.7879	43.6091		32.9581	14.7099		21.3836	39.2587
			8.89487	16.4827		11.6525	6.00531		8.08225	14.8384

## Sheet: Delta BW CR
Delta BW - CR
Day	WT ad lib								WT CR																						Δ1/Δ1 CR
0	0	0	0	0	0	0		0	0	0	0	0	0	0	0	0	0	0	0	0	0	0	0	0	0	0	0				0	0	0	0	0	0	0	0	0	0	0	0	0	0	0	0	0
1	2	-1.36	2.19	-1.16	-1.62	-1.57		-7.81	-4.05	-7.53	-8.95	-7.92	-9.73	-9.26	-12.88	-13	-6.46	-7.93	-8.56	-13.25	-12.16	-12.71	-11.02	-13.42	-12.57	-11.51	-10.84				-8.17	-5.83	-7.46	-6.39	-5.03	-6.82	-6.39	-7.47	-5.4	-7.39	-5.4	-6.18	-7.14	-4.75	-9.27	-9.7	-13.23
2	0.55	-1.94	-0.14	-2.27	-2.56	-0.48		-12.72	-8.76	-15.11	-16.87	-15.1	-14.6	-25.19	-24.62	-21.65	-16.17	-13.09	-16.7	-16.84	-18.16	-16.19	-14.64	-16.65	-17.12	-15.95	-15.15				-13.49	-10.64	-11.58	-11.56	-8.95	-11.48	-10.66	-10.83	-10.83	-13.68	-10.9	-12.79	-13.38	-13.46	-14.82	-13.93	-19.3
3	0.23	-2.4	0.74	-3.88	-1.66	2.83		-16.16	-11.28	-19.64	-26.26	-20.8	-21.76	-6.9	-10.69	-10.2	-11.32	-13.51	-12.67	-15.93	-12.51	-14.09	-13.88	-17.35	-15.39	-14.44	-16.77				-16.94	-13.79	-13.98	-14.73	-11.13	-15.59	-13.57	-14.8	-15.21	-14.69	-12	-13.98	-14.75	-15	-14.91	-12.66	-11.89
4	-0.68	-4.22	3.02	-1.12	-0.72	0.26		-16.88	-12.34	-17	-10.81	-10.4	-9.18	-14.98	-14.73	-15.85	-16.42	-10.11	-14.98	-23.42	-18.52	-18.38	-16.75	-20.02	-19.02	-17.81	-17.62				-14.34	-14.63	-13.59	-14.93	-12.13	-16.56	-13.02	-14.21	-14.61	-14.78	-11.65	-14.81	-13.81	-13.41	-12.63	-16.66	-17.54
5	0.45	-0.25	3.72	-2.27	1.41	1		-13.81	-12.77	-11.79	-18.26	-15.45	-11.66	-22.7	-17.21	-20.95	-15.87	-14.77	-16.52	-16.89	-15.74	-13.02	-15.05	-18.66	-15.63	-18.89	-19.62				-15.08	-13.79	-14.31	-15.14	-13.25	-14.66	-13.05	-14.68	-14.09	-19.37	-13.19	-18.13	-17.81	-15.92	-16.79	-15.12	-18.57
6	1.41	0.54	4	-2.57	-0.6	1.35		-20.95	-15.83	-15.74	-22.97	-20.8	-18.96	-15.16	-18.96	-23.5	-20.98	-16.45	-19.48	-26.42	-21.49	-20.32	-19.97	-19.58	-23.61	-19.71	-19.5				-17.11	-15.72	-16.24	-17.11	-14.9	-17.85	-15.45	-17.53	-19.38	-17.39	-15.11	-19.56	-18.57	-17.77	-18.5	-20.46	-20.77
[truncated: 16 more columns]

## Sheet: Abs Defense BW
WT	Δ1/Δ1	Δ2/Δ2
-0.43	-0.38	-0.46
-0.42	-0.46	-0.41
-0.29	-0.45	-0.34
-0.5	-0.5	-0.52
-0.46	-0.62	-0.44
-0.39	-0.52	-0.41
-0.27	-0.66	-0.39
-0.33	-0.7	-0.45
-0.37	-0.65	-0.48
-0.44	-0.44	-0.67
-0.53	-0.67	-0.36
-0.49	-0.78	-0.48
-0.7	-0.68	-0.59
-0.47	-0.55	-0.56
-0.57	-0.54	-0.54
-0.57	-0.66	-0.55
-0.47	-0.45
-0.71
-0.52
-0.54

## Sheet: Pomc mRNA
ab lib	PBS	lep 4hr	lep 8hr	lep 24 hr	PBS	lep 4 hr	lep 8 hr	lep 24 hr	PBS	lep 4 hr	lep 8 hr	lep 24 hr
85.4132	40.4066	46.1849	68.2968	50.6438	73.2736	25.829	38.4842	39.7261	47.3245	33.4301	19.8294	54.6173
95.9366	23.5304	46.1033	40.0036	99.7148	23.2192	29.38	41.1813	22.5886	56.8457	39.4848	24.612	111.489
42.553	52.3175	70.7187	29.2993	111.917	30.0694	33.0505	16.3126	23.7716	107.576	119.934	114.821	75.4045
124.365	38.3494	52.6567	97.0219	88.7451	36.5868	27.9393	82.389	98.0705	102.57	90.14	86.2307	129.587
130.725	31.6718	97.5719	159.841	124.396	55.3886	78.5622	80.2488	91.3152	97.4235	112.124	73.4155	114.441
121.008	104.346	136.691	145.014	102.718	91.3964		107.91	63.8146	88.3917	137.171	86.5189	106.155
100	48.4369			96.3557	51.6557			56.5477	83.3552			98.6156

## Sheet: Agrp SYBR
ab lib	PBS	lep 4hr	lep 8hr	lep 24 hr	PBS	lep 4 hr	lep 8 hr	lep 24 hr	PBS	lep 4 hr	lep 8 hr	lep 24 hr
104.397	973.069	612.463	592.197	1188.21	193.024	193.024	260.279	334.799	265.815	1187.67	482.568	493.429
180.246	856.559	223.926	815.318	240.575	213.685	213.685	265.542	55.6139	463.538	393.749	421.232	273.9
82.684	2005.94	297.737	447.327	196.042	74.1738	74.1738	140.363	59.6248	194.64	277.147	901.505	262.47
44.5837	910.929	447.386	438.166	425.155	122.393	122.393	141.687	105.314	320.056	273.378	187.268	340.05
118.611	1320.27	1260.99	474.247	160.042	114.596	114.596	747.801	72.6695	398.81	344.861	754.99	645.915
69.479	2172.08	424.796	209.908	434.01			178.051	344.532	948.308	185.709	313.945	530.495

## Sheet: Agrp Taqman
WT					Δ1/Δ1				Δ2/Δ2
ab lib	PBS	lep 4hr	lep 8hr	lep 24 hr	PBS	lep 4 hr	lep 8 hr	lep 24 hr	PBS	lep 4 hr	lep 8 hr	lep 24 hr
70.188	1460	832.295	853.503	1754.75	232.415	252.261	400.437	445.057	301.403	1805.88	659.197	767.874
153.519	1430.21	237.408	1388.29	366.813	476.703	254.78	274.027	56.2272	633.506	690.451	781.599	326.322
96.454	3132.75	340.578	636.194	338.143	466.25	68.7398	181.114	49.6562	321.795	415.278	1829.92	474.875
54.3084	1615.84	557.607	849.297	851.146	249.159	116.547	228.228	130.545	517.799	527.514	188.791	758.372
136.919	2353.75	2482.52	1048.98	296.422	225.996	121.906	1474.14	94.9734	757.015	573.823	1438.55	1223.87
88.6113	3841.78	833.417	469.05	692.577	382.082		356.139	438.329	1232.48	302.942	690.068	851.797
100	2305.72	880.637	874.22	716.642	338.768	162.847	485.68	202.465	627.334	719.315	931.355	733.851
38.3303	1000.35	822.235	321.459	554.718	117.654	85.3266	490.904	187.587	344.86	548.676	595.112	312.708
15.6483	408.39	335.676	131.235	226.463	48.032	38.1592	200.411	76.5823	140.789	223.996	242.953	127.663
				Cohen's d	Cohen's d	Cohen's d with correction
			Mean difference	136.303	0.87	0.733
			Pooled SD	156.575
			Δ1/Δ1		Δ2/Δ2			WT		Δ1/Δ1		Δ2/Δ2
	PBS	lep 24 hr	PBS	lep 24 hr	PBS	lep 24 hr		PBS	Lep 24 hr	PBS	lep 24 hr	PBS	lep 24 hr
	1460	1754.75	232.415	445.057	301.403	767.874		63.3209	76.1041	10.0799	19.3023	13.072	33.303		WT			Δ1/Δ1			Δ2/Δ2
	1430.21	366.813	476.703	56.2272	633.506	326.322		62.0286	15.9088	20.6748	2.4386	27.4754	14.1527		PBS	Lep 24 hr		PBS	lep 24 hr		PBS	lep 24 hr
	3132.75	338.143	466.25	49.6562	321.795	474.875		135.868	14.6654	20.2214	2.15361	13.9564	20.5955		100	31.081		14.6925	8.78097		27.2077	31.8274
	1615.84	851.146	249.159	130.545	517.799	758.372		70.0794	36.9145	10.8061	5.6618	22.4572	32.8909		17.712	9.82178		2.08317	3.3214		6.10606	5.53677
	2353.75	296.422	225.996	94.9734	757.015	1223.87		102.083	12.8559	9.80154	4.11904	32.832	53.0795
	3841.78	692.577	382.082	438.329	1232.48	851.797		166.62	30.0373	16.5711	19.0105	53.4533	36.9428
	2305.72	716.642	338.768	202.465	627.334	733.851		100	31.081	14.6925	8.78097	27.2077	31.8274
	1000.35	554.718	117.654	187.587	344.86	312.708		43.3854	24.0583	5.10269	8.13574	14.9567	13.5623
	408.39	226.463	48.032	76.5823	140.789	127.663		17.712	9.82178	2.08317	3.3214	6.10606	5.53677
									Cohen's d	Cohen's d	Cohen's d with correction
								Mean difference	5.91152	0.870528	0.733433
								Pooled SD	6.79072

## Sheet: Pomc Taqman
ab lib	PBS	lep 4hr	lep 8hr	lep 24 hr	PBS	lep 4 hr	lep 8 hr	lep 24 hr	PBS	lep 4 hr	lep 8 hr	lep 24 hr
106.692	66.3876	31.4459	62.947	75.8307	85.1661	9.06632	30.63	28.9693	46.0071	18.2198	21.1242	64.5873
130.362	36.6202	35.4646	34.8835	33.865	18.8889	18.292	30.6094	9.97255	62.5647	34.1789	16.418	19.8415
49.033	49.8305	81.5143	22.0655	33.4455	20.2192	16.9884	18.0556	13.7385	27.3077	20.7271	73.3385	21.8388
58.8609	28.0781	83.1807	32.0415	37.4101	36.678	18.0482	10.7169	7.11779	47.4525	12.2785	11.5686	30.9267
171.294	37.9481	50.3717	28.0394	50.6126	29.2465	17.8703	36.149	24.5154	42.5865	22.956	31.4038	23.8439
83.7579	91.691	28.765	16.691	47.1466	7.42662		12.2176	34.7294	31.8889	17.0133	21.6344	61.8108
100	51.7592	51.7904	32.778	46.3851	32.9376	16.053	23.0631	19.8405	42.9679	20.8956	29.2479	37.1415
46.0506	23.6347	24.8253	16.1935	16.0638	27.4422	3.93653	10.7756	11.1656	12.5021	7.44588	22.5821	20.5463
18.8001	9.64881	10.1349	6.61097	6.55803	11.2032	1.76047	4.39914	4.55832	5.10396	3.03977	9.21909	8.388
				Cohen's d	Cohen's d	Cohen's d with correction
			Mean difference	16.2766	0.776954	0.654595
			Pooled SD	20.9493
			WT		d1		d2			WT		d1		d2
			PBS	lep 24 hr	PBS	lep 24 hr	PBS	lep 24 hr		PBS	lep 24 hr	PBS	lep 24 hr	PBS	lep 24 hr			WT			d1			d2
			66.3876	75.8307	85.1661	28.9693	46.0071	64.5873		128.262	146.507	164.543	55.9694	88.8868	124.784			PBS	lep 24 hr		PBS	lep 24 hr		PBS	lep 24 hr
			36.6202	33.865	18.8889	9.97255	62.5647	19.8415		70.751	65.4279	36.4938	19.2672	120.876	38.3343			100	89.617		63.6361	38.3323		83.015	71.7582
			49.8305	33.4455	20.2192	13.7385	27.3077	21.8388		96.2736	64.6174	39.0639	26.5431	52.7591	42.193			18.6417	12.6703		21.6449	8.80678		9.86097	16.2058
			28.0781	37.4101	36.678	7.11779	47.4525	30.9267		54.2474	72.2772	70.8628	13.7517	91.6793	59.751
			37.9481	50.6126	29.2465	24.5154	42.5865	23.8439		73.3166	97.7847	56.505	47.3643	82.278	46.067
			91.691	47.1466	7.42662	34.7294	31.8889	61.8108		177.149	91.0883	14.3484	67.098	61.6101	119.42
			51.7592	46.3851	32.9376	19.8405	42.9679	37.1415		100	89.617	63.6361	38.3323	83.015	71.7582
			23.6347	16.0638	27.4422	11.1656	12.5021	20.5463		45.6627	31.0357	53.0189	21.5721	24.1543	39.696
			9.64881	6.55803	11.2032	4.55832	5.10396	8.388		18.6417	12.6703	21.6449	8.80678	9.86097	16.2058
										Cohen's d	Cohen's d	Cohen's d with correction
									Mean difference	25.3038	0.625181	0.526724
									Pooled SD	40.4744
